# Supplementary material for: Genome-Scale Modeling of the Protein Secretory Machinery in Yeast
Source: PLoS One. 2013 May 7;8(5):e63284. doi: 10.1371/journal.pone.0063284 (PMC3646752; doi:10.1371/journal.pone.0063284)
Supplement: Table S4 — Subsystem level metabolic demand estimation for yeast secretory proteins. The various metabolic precursors’ estimation is provided in this class based on each subsystem consumption in genome scale in cell−1 hour−1 in steady state. (XLSX) [file pone.0063284.s008.xlsx]

## Sheet: Sheet1
Table S4 Subsystem level metabolic demand estimation for yeast secretory proteins.
Subsystem id	Subsystem name	GTP	ATP	FADH	GDP-man	Dol-pp-GlcNAc(2)man(9)-Glc(3)	Acyl-PI-GlcN-(man)4-(EtNP)3	Dol-pp-Man	UB		Dolichol biosynthesis
S1	Translocation	2.23726e+06	0	0	0	0	0	0	0		Dol-p	UDP-GlcNAc	GDP-man	UDP-Glc	Dol-p-man	Dol-p-Glc
S2	Dolichol pathway	0	0	0	0	808447	0	0	0		808447	1.61689e+06	4.85068e+06	808447	3.23379e+06	2.42534e+06
S3	ER glycosylation	0	0	0	0	808447	0	51174.6	0
S4	Folding	0	1.17817e+07	108175	0	0	0	51174.6	0		GPI biosynthesis
S5	GPI biosynthesis	0	0	0	0	0	579659	0	0		UDP-GlcNAc	Palmitoyl-CoA	Dol-p-man	EtNP
S6	GPI transfer	0	0	0	0	0	579659	0	0		579659	579659	2.31863e+06	1.73898e+06
S7	ERADC	0	5.79658e+06	0	0	0	0	0	2.89829e+06
S8	ERADL	0	1.74761e+06	0	0	0	0	0	873803
S9	ERADM	0	4.2472e+06	0	0	0	0	0	2.1236e+06
S10	COPII	3.41722e+06	0	0	0	0	0	0	0
S11	COPI	292476	0	0	0	0	0	0	0
S12	Golgi processing	0	0	0	1.20338e+07	0	0	0	0
S13	LDSV	233127	0	0	0	0	0	0	0
S14	HDSV	617741	0	0		0	0	0	0
S15	CPY pathway	222746	4511.85	0	0	0	0	0	0
S16	ALP pathway	258765	0	0	0	0	0	0	0
