# Supplementary material for: Genome-Scale Modeling of the Protein Secretory Machinery in Yeast
Source: PLoS One. 2013 May 7;8(5):e63284. doi: 10.1371/journal.pone.0063284 (PMC3646752; doi:10.1371/journal.pone.0063284)
Supplement: Table S6 — Cytoscape input file for the machinery component with estimated specific activity. (XLSX) [file pone.0063284.s010.xlsx]

## Sheet: Sheet1
Table S6- Cytoscape input file for the machinery component with estimated specific activity.
source	target	interaction	SA
LHS1	protein_folding	pp	4.63466
MNN9	Golgi_processing	pp	3.85402
MNN9	Golgi_processing	pp	3.85402
MNN11	Golgi_processing	pp	3.47398
SEC16	COPII	pp	3.44544
NPL4	ERADL	pp	3.43604
NPL4	ERADM	pp	3.43604
NPL4	ERADC	pp	3.43604
SEC22	COPII	pp	3.40201
SSH1	TC	pp	3.39748
SSH1	TC	pp	3.39748
SSH1	ERADC	pp	3.39748
SIL1	protein_folding	pp	3.38691
ROT2	protein_folding	pp	3.3374
ROT2	protein_folding	pp	3.3374
MNN10	Golgi_processing	pp	3.21718
HOC1	Golgi_processing	pp	3.16028
OST5	ER_glycosylation	pp	3.15427
OST5	ER_glycosylation	pp	3.15427
TRS20	COPII	pp	3.14888
TRS20	COPII	pp	3.14888
TRS20	COPII	pp	3.14888
OST6	ER_glycosylation	pp	3.12408
OST6	ER_glycosylation	pp	3.12408
PNG1	ERADL	pp	3.08537
PNG1	ERADM	pp	3.08537
PNG1	ERADC	pp	3.08537
PMT4	ER_O-glycosylation	pp	2.98631
PMT4	ER_glycosylation	pp	2.98631
USO1	COPII	pp	2.86074
USO1	COPII	pp	2.86074
USO1	COPII	pp	2.86074
BET3	COPII	pp	2.85196
BET3	COPII	pp	2.85196
BET3	COPII	pp	2.85196
SEC3	LDSV	pp	2.79134
UFD1	ERADM	pp	2.77877
CUE1	ERADL	pp	2.77437
CUE1	ERADL	pp	2.77437
OST4	ER_glycosylation	pp	2.77305
OST4	ER_glycosylation	pp	2.77305
SRP101	TC	pp	2.77124
SEC31	COPII	pp	2.73564
TRS23	COPII	pp	2.73212
TRS23	COPII	pp	2.73212
TRS23	COPII	pp	2.73212
STT3	ER_glycosylation	pp	2.6812
STT3	ER_glycosylation	pp	2.6812
PMT3	ER_O-glycosylation	pp	2.65438
PMT3	ER_glycosylation	pp	2.65438
ERV2	protein_folding	pp	2.62097
JEM1	protein_folding	pp	2.5968
JEM1	protein_folding	pp	2.5968
SEC11	TC	pp	2.57361
GPI8	GPI_biosynthesis	pp	2.56881
UBC7	ERADL	pp	2.56808
UBC7	ERADL	pp	2.56808
UBC7	ERADM	pp	2.56808
OST3	ER_glycosylation	pp	2.55353
OST3	ER_glycosylation	pp	2.55353
SRP21	TC	pp	2.54026
GPI16	GPI_biosynthesis	pp	2.5374
BUG1	COPII	pp	2.50995
BUG1	COPII	pp	2.50995
BUG1	COPII	pp	2.50995
USA1	ERADL	pp	2.50274
USA1	ERADM	pp	2.50274
CLC1	ALP_pathway	pp	2.45921
CLC1	CPY_pathway	pp	2.45921
CLC1	CPY_pathway	pp	2.45921
CLC1	LDSV	pp	2.45921
CLC1	HDSV	pp	2.45921
CLC1	HDSV	pp	2.45921
VAN1	Golgi_processing	pp	2.43529
MNL1	ERADL	pp	2.427
APL2	CPY_pathway	pp	2.40801
APL2	HDSV	pp	2.40801
SPC2	TC	pp	2.38256
UBX2	ERADL	pp	2.35815
UBX2	ERADM	pp	2.35815
UBX2	ERADC	pp	2.35815
HRD1	ERADL	pp	2.35253
HRD1	ERADM	pp	2.35253
SEC6	LDSV	pp	2.33269
UFD1	ERADL	pp	2.32962
UFD1	ERADC	pp	2.32962
SPC1	TC	pp	2.32764
TRS31	COPII	pp	2.30557
TRS31	COPII	pp	2.30557
TRS31	COPII	pp	2.30557
VAM3	ALP_pathway	pp	2.30143
VAM3	CPY_pathway	pp	2.30143
PMT2	ER_O-glycosylation	pp	2.27552
PMT2	ER_glycosylation	pp	2.27552
SRP68	TC	pp	2.27391
SPC3	TC	pp	2.23642
SWP1	ER_glycosylation	pp	2.23207
SWP1	ER_glycosylation	pp	2.23207
APM1	CPY_pathway	pp	2.19172
APM1	HDSV	pp	2.19172
SCJ1	protein_folding	pp	2.18249
SCJ1	protein_folding	pp	2.18249
SRP14	TC	pp	2.16891
SRP102	TC	pp	2.15543
APL4	CPY_pathway	pp	2.15201
APL4	HDSV	pp	2.15201
KEX1	Golgi_processing	pp	2.13963
OST1	ER_glycosylation	pp	2.08383
OST1	ER_glycosylation	pp	2.08383
APS1	CPY_pathway	pp	2.03312
APS1	HDSV	pp	2.03312
GGA1	CPY_pathway	pp	2.02448
RER1	COPI	pp	2.01341
SRP72	TC	pp	2.00074
SEC10	LDSV	pp	1.99781
WBP1	ER_glycosylation	pp	1.98572
WBP1	ER_glycosylation	pp	1.98572
CWH41	protein_folding	pp	1.96029
GPI17	GPI_biosynthesis	pp	1.88675
KTR3	Golgi_processing	pp	1.86119
SEC63	TC	pp	1.85112
SEC63	protein_folding	pp	1.85112
SEC63	protein_folding	pp	1.85112
SEC5	LDSV	pp	1.83628
APS3	ALP_pathway	pp	1.82524
APS3	CPY_pathway	pp	1.82524
ARF1	COPI	pp	1.82
ARF1	ALP_pathway	pp	1.82
ARF1	CPY_pathway	pp	1.82
ARF1	LDSV	pp	1.82
ARF1	HDSV	pp	1.82
SEC15	LDSV	pp	1.73646
EXO70	LDSV	pp	1.73618
SEC61	TC	pp	1.67796
SEC61	TC	pp	1.67796
SEC13	COPII	pp	1.66813
CHC1	ALP_pathway	pp	1.54431
CHC1	CPY_pathway	pp	1.54431
CHC1	CPY_pathway	pp	1.54431
CHC1	LDSV	pp	1.54431
CHC1	HDSV	pp	1.54431
CHC1	HDSV	pp	1.54431
MNS1	protein_folding	pp	1.49597
GGA2	CPY_pathway	pp	1.48609
PMT1	ER_O-glycosylation	pp	1.47101
PMT1	ER_glycosylation	pp	1.47101
4.7	Golgi_processing	pp	1.45757
OCH1	Golgi_processing	pp	1.43569
CDC48	ERADM	pp	1.43303
CDC48	ERADL	pp	1.43303
CDC48	ERADC	pp	1.43303
EMP24	COPII	pp	1.41513
APM3	ALP_pathway	pp	1.38567
APM3	CPY_pathway	pp	1.38567
APL6	ALP_pathway	pp	1.36548
APL6	CPY_pathway	pp	1.36548
COP1	COPI	pp	1.28315
RET2	COPI	pp	1.21185
SEC28	COPI	pp	1.10299
VPS45	CPY_pathway	pp	1.08843
SEC26	COPI	pp	1.05111
KTR1	Golgi_processing	pp	0.970216
KRE2	Golgi_processing	pp	0.895296
KRE2	Golgi_processing	pp	0.895296
APL5	ALP_pathway	pp	0.787441
APL5	CPY_pathway	pp	0.787441
KAR2	TC	pp	0.637732
KAR2	protein_folding	pp	0.637732
KAR2	protein_folding	pp	0.637732
KAR2	ERADL	pp	0.637732
SEC21	COPI	pp	0.574729
SEC27	COPI	pp	0.355251
CUE1	ERADM	pp	0
DER1	ERADM	pp	0
ANP1	Golgi_processing	pp	0
BET1	COPII	pp	0
BET1	COPII	pp	0
BET1	COPII	pp	0
BET1	COPI	pp	0
BET5	COPII	pp	0
BET5	COPII	pp	0
BET5	COPII	pp	0
BOS1	COPII	pp	0
BOS1	COPII	pp	0
BOS1	COPII	pp	0
BST1	GPI_biosynthesis	pp	0
DER1P	ERADL	pp	0
ERD2	COPI	pp	0
ERO1	protein_folding	pp	0
ERV29	COPII	pp	0
EXO84	LDSV	pp	0
GAA1	GPI_biosynthesis	pp	0
GAB1	GPI_biosynthesis	pp	0
HRD3	ERADL	pp	0
KEX2	Golgi_processing	pp	0
OST2	ER_glycosylation	pp	0
OST2	ER_glycosylation	pp	0
PDI1	protein_folding	pp	0
PDI1	ERADL	pp	0
PEP12	CPY_pathway	pp	0
PEP12	HDSV	pp	0
PMT5	ER_O-glycosylation	pp	0
PMT5	ER_glycosylation	pp	0
PMT6	ER_O-glycosylation	pp	0
PMT6	ER_glycosylation	pp	0
RET3	COPI	pp	0
SAR1	COPII	pp	0
SAR1	COPII	pp	0
SAR1	COPII	pp	0
SAW2	HDSV	pp	0
SBH1	TC	pp	0
SBH1	TC	pp	0
SBH1	ERADC	pp	0
SEC17	COPII	pp	0
SEC23	COPII	pp	0
SEC23	COPII	pp	0
SEC23	COPII	pp	0
SEC24	COPII	pp	0
SEC24	COPII	pp	0
SEC24	COPII	pp	0
SEC4	LDSV	pp	0
SEC62	TC	pp	0
SEC65	TC	pp	0
SEC66	TC	pp	0
SEC72	TC	pp	0
SEC8	LDSV	pp	0
SED4	COPII	pp	0
SRP54	TC	pp	0
SSM4	ERADC	pp	0
SSS1	TC	pp	0
SSS1	ERADC	pp	0
STE13	Golgi_processing	pp	0
TRS33	COPII	pp	0
TRS33	COPII	pp	0
TRS33	COPII	pp	0
UBA1P	ERADL	pp	0
VPS1	HDSV	pp	0
YOS9P	ERADL	pp	0
YPT1	COPII	pp	0
YPT1	COPII	pp	0
YPT1P		pp	0
