# Supplementary material for: Genome-Scale Modeling of the Protein Secretory Machinery in Yeast
Source: PLoS One. 2013 May 7;8(5):e63284. doi: 10.1371/journal.pone.0063284 (PMC3646752; doi:10.1371/journal.pone.0063284)
Supplement: Table S7 — Saccharomyces cerevisie PSIM. The yeast proteome information for post translational modification and localization information is shown in Table S7 which used as input for the algorithm. (XLSX) [file pone.0063284.s011.xlsx]

## Sheet: yeast PSIM
Table S7-Saccharomyces cerevisia PSIM
SGD ID	Signal peptide	Disulfide site	N-glycosylation site	O-linked glycisylation	Transmembrane	GPI site	Localization			color code for signal peptide
S000003074	1	0	0	0	0	0	Bud neck Bud tip NoteConcentrates to
S000005235	1	0	13	0	1	0	Cell membrane				secretory
S000000619	1	0	0	0	1	0	Cell membrane				other organnels
S000002103	1	0	0	0	1	0	Cell membrane				without localization information
S000001168	1	0	0	0	0	2	Cell membrane Lipid anchor
S000001529	1	0	12	0	0	1	Cell membrane Lipid anchor
S000004851	1	0	9	0	0	1	Cell membrane Lipid anchor
S000000282	1	0	13	0	0	1	Cell membrane Lipid anchor
S000002669	1	0	15	0	0	0	Cell membrane Lipid anchor
S000000084	1	0	14	0	0	1	Cell membrane Lipid anchor
S000004924	1	7	10	0	0	1	Cell membrane Lipid anchor
S000004335	1	7	1	0	0	1	Cell membrane Lipid anchor
S000005492	1	0	2	0	0	1	Cell membrane Lipid anchor
S000005266	1	0	0	0	0	1	Cell membrane Lipid anchor
S000005977	1	0	0	0	0	1	Cell membrane Lipid anchor
S000002551	1	0	9	0	0	1	Cell membrane Lipid anchor
S000004610	1	0	19	0	0	1	Cell membrane Lipid anchor
S000005371	1	0	14	0	0	1	Cell membrane Lipid anchor
S000002462	1	0	15	0	0	1	Cell membrane Lipid anchor
S000000553	1	0	3	0	0	1	Cell membrane Lipid anchor
S000002930	1	0	7	0	0	1	Cell membrane Lipid anchor
S000002144	1	0	2	0	0	2	Cell membrane Lipid anchor
S000087203	1	0	4	0	0	1	Cell membrane Lipid anchor
S000028739	1	0	5	0	0	1	Cell membrane Lipid anchor
S000001257	1	0	2	0	0	2	Cell membrane Lipid anchor
S000003707	1	0	11	0	0	1	Cell membrane Lipid anchor
S000004184	1	0	1	0	0	1	Cell membrane Lipid anchor
S000004110	1	0	10	0	0	1	Cell membrane Lipid anchor
S000004111	1	0	11	0	0	1	Cell membrane Lipid anchor
S000001478	1	0	11	0	0	1	Cell membrane Lipid anchor
S000005343	1	0	6	0	7	0	Cell membrane Multi pass membrane protein
S000005911	1	0	1	0	7	0	Cell membrane Multi pass membrane protein
S000004405	1	0	18	0	3	0	Cell membrane Multi pass membrane protein
S000003363	1	0	0	0	4	0	Cell membrane Multi pass membrane protein
S000004667	1	0	0	0	4	0	Cell membrane Multi pass membrane protein
S000002684	1	0	0	0	2	0	Cell membrane Multi pass membrane protein
S000000987	1	0	0	0	7	0	Cell membrane Multi pass membrane protein
S000001409	1	0	6	0	2	0	Cell membrane Multi pass membrane protein
S000004204	1	0	3	0	7	0	Cell membrane Multi pass membrane protein
S000001703	1	0	5	0	7	0	Cell membrane Multi pass membrane protein
S000005908	1	0	4	0	7	0	Cell membrane Multi pass membrane protein
S000000610	1	0	5	0	18	9	Cell membrane Multi pass membrane protein
S000000623	1	0	0	0	12	0	Cell membrane Multi pass membrane protein
S000002381	1	0	1	0	4	0	Cell membrane Multi pass membrane protein
S000002440	1	0	0	0	7	0	Cell membrane Multi pass membrane protein
S000006353	1	0	0	0	4	0	Cell membrane Multi pass membrane protein
S000004594	1	0	0	0	3	0	Cell membrane Multi pass membrane protein
S000005444	1	0	2	0	11	0	Cell membrane Multi pass membrane protein
S000005223	1	0	14	0	5	0	Cell membrane Multi pass membrane protein
S000004406	1	0	2	0	4	0	Cell membrane Multi pass membrane protein
S000005575	1	0	2	0	7	0	Cell membrane Multi pass membrane protein
S000001534	1	0	0	0	6	0	Cell membrane Multi pass membrane protein
S000006013	1	0	0	0	10	0	Cell membrane Multi pass membrane protein
S000004516	1	0	1	0	4	0	Cell membrane Multi pass membrane protein
S000002497	1	0	2	0	7	0	Cell membrane Multi pass membrane protein
S000003258	1	0	0	0	4	0	Cell membrane Multi pass membrane protein
S000001036	1	0	0	0	2	0	Cell membrane Multi pass membrane protein
S000005138	1	0	0	0	4	0	Cell membrane Multi pass membrane protein
S000001853	1	0	9	0	1	0	Cell membrane Single pass membrane protein
S000003246	2	0	7	0	1	0	Cell membrane Single pass membrane protein
S000005227	1	0	0	0	1	0	Cell membrane Single pass membrane protein
S000001843	1	0	0	0	1	0	Cell membrane Single pass membrane protein
S000004964	1	0	1	0	1	0	Cell membrane Single pass membrane protein
S000004978	1	0	1	0	1	0	Cell membrane Single pass membrane protein
S000002828	2	0	5	0	1	0	Cell membrane Single pass type I membrane
S000001402	1	0	16	0	1	0	Cell membrane Single pass type I membrane
S000004662	1	0	13	0	1	0	Cell membrane Single pass type I membrane
S000004324	1	0	2	0	1	0	Cell membrane Single pass type I membrane
S000004074	1	0	52	0	1	0	Cell membrane Single pass type I membrane
S000005534	1	0	1	0	1	0	Cell membrane Single pass type I membrane
S000006097	1	0	3	0	1	0	Cell membrane Single pass type II membrane
S000004010	1	0	0	0	1	0	Cell membrane Single pass type II membrane
S000001808	1	0	0	0	1	0	Cell membrane Single pass type III membrane
S000000641	1	0	7	0	0	0	cell wall
S000004203	1	0	0	0	0	0	cell wall Notecell wall envelope
S000006131	1	0	0	0	0	0	Endoplasmic
S000005814	1	1	2	0	0	0	Endoplasmic reticulum lumen Potential
S000000548	1	2	5	0	0	0	Endoplasmic reticulum lumen Potential
S000002712	1	0	1	0	0	0	Endoplasmic reticulum lumen
S000002926	1	0	5	0	0	0	Endoplasmic reticulum lumen
S000003571	1	0	0	0	0	0	Endoplasmic reticulum lumen
S000005863	1	0	11	0	0	0	Endoplasmic reticulum lumen
S000001556	1	0	7	0	0	0	Endoplasmic reticulum lumen
S000001247	1	0	4	0	0	0	Endoplasmic reticulum lumen
S000004827	1	0	0	0	0	0	Endoplasmic reticulum lumen
S000005391	1	0	6	0	0	0	Endoplasmic reticulum lumen
S000001637	1	0	0	0	1	0	Endoplasmic reticulum membrane Potential
S000004894	1	0	0	0	1	0	Endoplasmic reticulum membrane
S000003609	1	0	0	0	0	0	Endoplasmic reticulum membrane Nucleus
S000002757	1	0	15	0	1	0	Endoplasmic reticulum membrane
S000000604	1	0	5	0	9	0	Endoplasmic reticulum membrane Multi pass
S000000240	1	0	2	0	9	0	Endoplasmic reticulum membrane Multi pass
S000006142	1	0	2	0	11	0	Endoplasmic reticulum membrane Multi pass
S000000049	1	0	5	0	9	0	Endoplasmic reticulum membrane Multi pass
S000003107	1	0	3	0	11	0	Endoplasmic reticulum membrane Multi pass
S000003598	1	0	4	0	11	2	Endoplasmic reticulum membrane Multi pass
S000004669	1	0	4	0	2	0	Endoplasmic reticulum membrane Multi pass
S000005611	1	0	0	0	4	0	Endoplasmic reticulum membrane Multi pass
S000004757	1	0	0	0	2	0	Endoplasmic reticulum membrane Multi pass
S000000640	1	0	0	0	7	0	Endoplasmic reticulum membrane Multi pass
S000003770	1	0	0	0	2	0	Endoplasmic reticulum membrane Multi pass
S000004519	1	0	0	0	2	0	Endoplasmic reticulum membrane Multi pass
S000005313	1	0	0	0	12	0	Endoplasmic reticulum membrane Multi pass
S000005163	1	0	0	0	9	0	Endoplasmic reticulum membrane Multi pass
S000004451	1	0	0	0	8	2	Endoplasmic reticulum membrane Multi pass
S000000405	1	0	0	0	4	0	Endoplasmic reticulum membrane Multi pass
S000002819	1	0	0	0	4	0	Endoplasmic reticulum membrane Multi pass
S000005618	1	0	0	0	8	0	Endoplasmic reticulum membrane Multi pass
S000001690	1	0	0	0	3	0	Endoplasmic reticulum membrane Multi pass
S000002822	1	0	0	0	3	0	Endoplasmic reticulum membrane Multi pass
S000000846	1	0	0	0	3	0	Endoplasmic reticulum membrane Multi pass
S000028423	1	0	0	0	2	0	Endoplasmic reticulum membrane Multi pass
S000003022	1	0	0	0	3	0	Endoplasmic reticulum membrane Multi pass
S000004532	1	0	0	0	2	0	Endoplasmic reticulum membrane Multi pass
S000000040	1	0	0	0	2	0	Endoplasmic reticulum membrane Multi pass
S000004396	1	0	0	0	2	0	Endoplasmic reticulum membrane Multi pass
S000004078	1	0	1	0	6	1	Endoplasmic reticulum membrane Multi pass
S000002988	1	0	0	0	3	0	Endoplasmic reticulum membrane Multi pass
S000003110	1	0	0	0	9	2	Endoplasmic reticulum membrane Multi pass
S000003774	1	0	0	0	10	1	Endoplasmic reticulum membrane Multi pass
S000002842	1	0	5	0	2	1	Endoplasmic reticulum membrane Multi pass
S000000208	1	0	2	0	10	1	Endoplasmic reticulum membrane Multi pass
S000002845	1	0	0	0	2	1	Endoplasmic reticulum membrane Multi pass
S000000447	1	0	0	0	11	0	Endoplasmic reticulum membrane Multi pass
S000004540	1	0	6	0	7	0	Endoplasmic reticulum membrane Multi pass
S000004442	1	0	2	0	7	0	Endoplasmic reticulum membrane Multi pass
S000005373	1	0	0	0	6	0	Endoplasmic reticulum membrane Multi pass
S000006165	1	0	1	0	9	0	Endoplasmic reticulum membrane Multi pass
S000001352	1	0	0	0	10	0	Endoplasmic reticulum membrane Multi pass
S000003879	1	0	0	0	4	0	Endoplasmic reticulum membrane Multi pass
S000005570	1	0	0	0	2	0	Endoplasmic reticulum membrane Multi pass
S000001938	1	0	0	0	5	0	Endoplasmic reticulum membrane Multi pass
S000001648	1	0	6	0	15	2	Endoplasmic reticulum membrane Multi pass
S000002613	1	0	0	0	14	0	Endoplasmic reticulum membrane Multi pass
S000004481	1	1	0	0	4	0	Endoplasmic reticulum membrane Multi pass
S000005363	1	0	0	0	4	0	Endoplasmic reticulum membrane Multi pass
S000003633	1	0	0	0	6	0	Endoplasmic reticulum membrane Multi pass
S000004730	1	0	0	0	2	0	Endoplasmic reticulum membrane Multi pass
S000004887	1	0	0	0	8	0	Endoplasmic reticulum membrane Multi pass
S000000116	1	0	0	0	13	0	Endoplasmic reticulum membrane Multi pass
S000005780	1	0	0	0	3	0	Endoplasmic reticulum membrane Multi pass
S000002371	1	0	0	0	4	0	Endoplasmic reticulum membrane Multi pass
S000005675	1	0	2	0	8	1	Endoplasmic reticulum membrane Multi pass
S000002533	1	0	0	0	5	0	Endoplasmic reticulum membrane Multi pass
S000001301	1	0	5	0	2	0	Endoplasmic reticulum membrane Multi pass
S000003337	1	0	0	0	2	0	Endoplasmic reticulum membrane Multi pass
S000001548	1	0	0	0	3	0	Endoplasmic reticulum membrane Multi pass
S000004643	1	0	0	0	3	0	Endoplasmic reticulum membrane Multi pass
S000002230	1	0	0	0	3	0	Endoplasmic reticulum membrane Multi pass
S000002978	1	0	0	0	4	0	Endoplasmic reticulum membrane Multi pass
S000001182	1	0	0	0	6	0	Endoplasmic reticulum membrane Multi pass
S000001285	1	0	3	0	8	0	Endoplasmic reticulum membrane Multi pass
S000005090	1	0	0	0	2	0	Endoplasmic reticulum membrane Multi pass
S000007651	1	0	0	0	2	0	Endoplasmic reticulum membrane Multi pass
S000004599	1	5	9	0	0	0	Endoplasmic reticulum membrane Peripheral
S000002927	1	0	0	0	0	0	Endoplasmic reticulum membrane Peripheral
S000002464	1	3	3	0	0	0	Endoplasmic reticulum membrane Peripheral
S000002700	1	0	0	0	0	0	Endoplasmic reticulum membrane Peripheral
S000001461	2	0	1	0	1	0	Endoplasmic reticulum membrane Single pass
S000004056	2	0	2	0	1	0	Endoplasmic reticulum membrane Single pass
S000004993	1	0	4	0	1	0	Endoplasmic reticulum membrane Single pass
S000000314	1	0	3	0	1	0	Endoplasmic reticulum membrane Single pass
S000006148	1	0	2	0	1	0	Endoplasmic reticulum membrane Single pass
S000000762	1	0	0	0	1	0	Endoplasmic reticulum membrane Single pass
S000000664	1	0	3	0	1	0	Endoplasmic reticulum membrane Single pass
S000003714	1	0	0	0	1	0	Endoplasmic reticulum membrane Single pass
S000001143	1	0	2	0	1	0	Endoplasmic reticulum membrane Single pass
S000000054	1	2	5	0	1	0	Endoplasmic reticulum membrane Single pass
S000002995	1	0	4	0	1	0	Endoplasmic reticulum membrane Single pass
S000000550	1	0	8	0	1	0	Endoplasmic reticulum membrane Single pass
S000001289	1	0	0	0	1	0	Endoplasmic reticulum membrane Single pass
S000003168	1	0	0	0	1	0	Endoplasmic reticulum membrane Single pass
S000001267	1	2	4	0	1	0	Endoplasmic reticulum membrane Single pass
S000001937	1	0	0	0	1	0	Endoplasmic reticulum membrane Single pass
S000002129	1	0	0	0	1	0	Endoplasmic reticulum membrane Single pass
S000000005	1	0	0	0	1	0	Endoplasmic reticulum membrane Single pass
S000002176	1	0	0	0	1	0	Endoplasmic reticulum membrane Single pass
S000005542	1	0	0	0	1	0	Endoplasmic reticulum membrane Single pass
S000001152	1	0	1	0	1	0	Endoplasmic reticulum membrane Single pass
S000002970	1	0	0	0	1	0	Endoplasmic reticulum membrane Single pass
S000006241	1	3	0	0	1	0	Endoplasmic reticulum membrane Single pass
S000001231	1	1	1	0	1	2	Endoplasmic reticulum membrane Single pass
S000002739	1	1	2	0	1	2	Endoplasmic reticulum membrane Single pass
S000004511	1	0	2	0	1	0	Endoplasmic reticulum membrane Single pass
S000004197	1	0	5	0	1	0	Endoplasmic reticulum membrane Single pass
S000000727	1	0	0	0	1	0	Endoplasmic reticulum membrane Single pass
S000001121	1	0	4	0	1	0	Endoplasmic reticulum membrane Single pass
S000004913	1	0	0	0	1	0	Endoplasmic reticulum membrane Single pass
S000002653	1	0	0	0	1	0	Endoplasmic reticulum membrane Single pass
S000005971	1	0	0	0	1	0	Endoplasmic reticulum membrane Single pass
S000003892	1	2	3	0	1	0	Endoplasmic reticulum membrane Single pass
S000003006	1	0	4	0	1	0	Endoplasmic reticulum membrane Single pass
S000003539	1	0	5	0	1	0	Endoplasmic reticulum membrane Single pass
S000000728	1	0	2	0	1	0	Endoplasmic reticulum membrane Single pass
S000000557	1	0	5	0	1	0	Endoplasmic reticulum membrane Single pass
S000004813	1	0	3	0	1	0	Endoplasmic reticulum membrane Single pass
S000003495	1	0	3	0	1	0	Endoplasmic reticulum membrane Single pass
S000005309	1	0	2	0	1	0	Endoplasmic reticulum membrane Single pass
S000000375	1	0	2	0	1	0	Endoplasmic reticulum membrane Single pass
S000000663	1	0	3	0	1	0	Endoplasmic reticulum membrane Single pass
S000001278	1	0	0	0	1	0	Endoplasmic reticulum membrane Single pass
S000003728	1	0	5	0	1	0	Endoplasmic reticulum membrane Single pass
S000004957	1	0	8	0	1	0	Endoplasmic reticulum membrane Single pass
S000004473	1	0	0	0	1	0	Endoplasmic reticulum membrane Single pass
S000004583	1	0	2	0	1	0	Endoplasmic reticulum membrane Single pass
S000002279	1	0	0	0	1	0	Endoplasmic reticulum membrane Single pass
S000006295	1	0	11	0	1	0	Endoplasmic reticulum membrane Single pass
S000000274	1	0	0	0	1	0	Endoplasmic reticulum membrane Single pass
S000004877	1	0	0	0	1	0	Endoplasmic reticulum membrane Single pass
S000004815	1	0	0	0	1	0	Endoplasmic reticulum membrane Single pass
S000000363	1	0	0	0	1	0	Endoplasmic reticulum membrane Single pass
S000003292	1	0	0	0	1	0	Endoplasmic reticulum membrane Single pass
S000001305	1	0	0	0	1	0	Endoplasmic reticulum membrane Single pass
S000001084	1	0	0	0	1	0	Endoplasmic reticulum membrane Single pass
S000002391	1	0	0	0	1	0	Endoplasmic reticulum membrane Single pass
S000000209	1	0	0	0	1	0	Endoplasmic reticulum membrane Single pass
S000007523	1	0	0	0	1	0	Endoplasmic reticulum membrane Single pass
S000000433	1	0	11	0	0	0	Endoplasmic reticulum
S000002629	1	0	7	0	0	0	Endoplasmic reticulum
S000005448	1	1	0	0	0	0	Endoplasmic reticulum
S000002463	1	0	1	0	0	0	Endoplasmic reticulum
S000006128	1	0	0	0	0	0	Endoplasmic reticulum
S000000730	1	0	0	0	8	0	Endoplasmic reticulum Endoplasmic reticulum
S000004568	1	0	0	0	0	0	Endoplasmic reticulumic reticulum
S000005615	1	0	0	0	0	0	Endosome membrane Lipid anchor
S000002864	1	0	4	0	13	0	Endosome membrane Multi pass membrane
S000004073	1	0	2	0	10	0	Endosome membrane Multi pass membrane
S000003805	1	0	0	0	4	0	Endosome membrane Multi pass membrane
S000004781	1	0	5	0	1	0	Endosome membrane Single pass type II
S000001522	1	0	1	0	7	0	Golgi apparatus membrane Multi pass
S000000915	1	0	0	0	10	0	Golgi apparatus membrane Multi pass
S000005605	1	0	0	0	8	0	Golgi apparatus membrane Multi pass
S000004906	1	0	0	0	4	0	Golgi apparatus membrane Multi pass
S000002775	1	0	0	0	4	0	Golgi apparatus membrane Multi pass
S000002911	1	0	0	0	6	0	Golgi apparatus membrane Multi pass
S000006167	1	0	0	0	5	0	Golgi apparatus membrane Multi pass
S000003541	1	0	0	0	4	0	Golgi apparatus membrane Multi pass
S000001517	1	0	0	0	9	0	Golgi apparatus membrane Multi pass
S000002507	1	0	0	0	4	0	Golgi apparatus membrane Multi pass
S000004502	1	0	1	0	10	0	Golgi apparatus membrane Multi pass
S000000768	1	0	3	0	1	0	Golgi apparatus membrane Single pass type
S000005847	1	0	4	0	1	0	Golgi apparatus membrane Single pass type
S000002891	1	0	1	0	1	0	Golgi apparatus membrane Single pass type
S000006363	1	0	5	0	1	0	Golgi apparatus membrane Single pass type
S000005625	1	0	1	0	1	0	Golgi apparatus membrane Single pass type
S000001769	1	0	4	0	1	0	Golgi apparatus membrane Single pass type
S000000803	1	0	4	0	1	0	Golgi apparatus membrane Single pass type
S000000219	1	0	3	0	1	0	Golgi apparatus membrane Single pass type
S000003226	1	0	1	0	1	0	Golgi apparatus membrane Single pass type
S000001276	1	0	2	0	1	0	Golgi apparatus membrane Single pass type
S000003675	1	0	5	0	1	0	Golgi apparatus membrane Single pass type
S000004070	1	1	0	0	1	0	Golgi apparatus membrane Single pass type I
S000001846	1	1	0	0	1	0	Golgi apparatus membrane Single pass type I
S000003836	1	0	1	0	1	0	Golgi apparatus, cis Golgi network membrane
S000003719	1	0	0	0	1	0	Golgi apparatus, cis Golgi network membrane
S000001224	1	0	1	0	4	0	Golgi apparatus, cis Golgi network membrane
S000003722	1	0	4	0	0	0	Golgi apparatus, cis Golgi network
S000003171	1	0	3	0	1	0	Golgi apparatus, trans Golgi network
S000005182	1	2	4	0	1	0	Golgi apparatus, trans Golgi network
S000006283	1	0	4	0	1	0	Golgi apparatus, trans Golgi network
S000000113	1	0	6	0	1	0	Golgi apparatus, trans Golgi network
S000001435	1	0	3	0	1	0	Golgi apparatus, trans Golgi network
S000003758	1	0	3	0	1	0	Golgi apparatus, trans Golgi network
S000001009	1	0	2	0	7	0	Golgi apparatus, trans Golgi network
S000000246	1	0	0	0	4	0	Membrane membrane
S000004930	1	0	0	0	2	0	Membrane membrane
S000003935	1	0	0	0	0	0	Membrane membrane
S000002683	1	0	0	0	1	0	Membrane membrane Single pass
S000002365	1	0	5	0	11	0	Membrane Multi pass membrane protein
S000002774	1	0	0	0	2	0	Membrane Multi pass membrane protein
S000001908	1	0	0	0	3	0	Membrane Multi pass membrane protein
S000005892	1	0	4	0	9	0	Membrane Multi pass membrane protein
S000006405	1	0	0	0	10	0	Membrane Multi pass membrane protein
S000001832	1	0	0	0	4	0	Membrane Multi pass membrane protein
S000001702	1	0	0	0	3	0	Membrane Multi pass membrane protein
S000005556	1	0	0	0	7	0	Membrane Multi pass membrane protein
S000003531	1	0	3	0	2	0	Membrane Multi pass membrane protein
S000003867	1	0	0	0	12	0	Membrane Multi pass membrane protein
S000000245	1	0	4	0	4	0	Membrane Multi pass membrane protein
S000000244	1	0	0	0	4	0	Membrane Multi pass membrane protein
S000000947	1	0	0	0	7	0	Membrane Multi pass membrane protein
S000005997	1	0	0	0	6	1	Membrane Multi pass membrane protein
S000006110	1	0	0	0	10	0	Membrane Multi pass membrane protein
S000003574	1	0	0	0	3	0	Membrane Multi pass membrane protein
S000003630	1	0	0	0	13	0	Membrane Multi pass membrane protein
S000000278	1	0	12	0	9	0	Membrane Multi pass membrane protein
S000003194	1	0	0	0	2	0	Membrane Multi pass membrane protein
S000001299	1	0	0	0	4	0	Membrane Multi pass membrane protein
S000003114	1	0	0	0	2	0	Membrane Multi pass membrane protein
S000003281	1	0	0	0	4	0	Membrane Multi pass membrane protein
S000003094	1	0	0	0	6	0	Membrane Multi pass membrane protein
S000002912	1	0	1	0	2	0	Membrane Multi pass membrane protein
S000005978	1	0	0	0	2	0	Membrane Multi pass membrane protein
S000000074	1	0	0	0	2	0	Membrane Multi pass membrane protein
S000000423	1	0	0	0	2	0	Membrane Multi pass membrane protein
S000000491	1	0	0	0	8	0	Membrane Multi pass membrane protein
S000028818	1	0	0	0	2	0	Membrane Multi pass membrane protein
S000000508	1	0	0	0	7	0	Membrane Multi pass membrane protein
S000002425	1	0	0	0	4	0	Membrane Multi pass membrane protein
S000028653	1	0	0	0	3	0	Membrane Multi pass membrane protein
S000001018	1	0	0	0	3	0	Membrane Multi pass membrane protein
S000001087	1	0	0	0	5	0	Membrane Multi pass membrane protein
S000001120	1	0	0	0	4	0	Membrane Multi pass membrane protein
S000113587	1	0	0	0	2	0	Membrane Multi pass membrane protein
S000001291	1	0	0	0	3	0	Membrane Multi pass membrane protein
S000003565	1	0	0	0	2	0	Membrane Multi pass membrane protein
S000003654	1	0	0	0	2	0	Membrane Multi pass membrane protein
S000003668	1	0	0	0	3	0	Membrane Multi pass membrane protein
S000003976	1	0	0	0	4	0	Membrane Multi pass membrane protein
S000004799	1	0	0	0	4	0	Membrane Multi pass membrane protein
S000004822	1	0	0	0	2	0	Membrane Multi pass membrane protein
S000028710	1	0	0	0	2	0	Membrane Multi pass membrane protein
S000005522	1	0	0	0	6	0	Membrane Multi pass membrane protein
S000006321	1	0	18	0	2	0	Membrane Multi pass membrane protein
S000028515	1	0	0	0	2	0	Membrane Multi pass membrane protein
S000004120	1	0	0	0	8	0	Membrane Multi pass membrane protein
S000002512	1	0	0	0	10	0	Membrane Multi pass membrane protein By
S000002514	1	0	0	0	10	0	Membrane Multi pass membrane protein
S000000657	1	0	2	0	9	0	Membrane Multi pass membrane protein
S000003128	1	0	0	0	5	0	Membrane Multi pass membrane protein
S000005358	1	0	0	0	2	0	Membrane Multi pass membrane protein
S000001040	1	0	0	0	3	0	Membrane Multi pass membrane protein
S000004733	1	0	0	0	2	0	Membrane Multi pass membrane protein
S000001008	1	0	0	0	14	0	Membrane Multi pass membrane protein
S000004435	1	0	0	0	4	0	Membrane Multi pass membrane protein
S000000414	1	0	0	0	3	0	Membrane Multi pass membrane protein
S000000615	1	0	0	0	7	0	Membrane Multi pass membrane protein
S000003587	1	0	0	0	4	0	Membrane Multi pass membrane protein
S000003575	1	0	3	0	3	0	Membrane Multi pass membrane protein
S000003353	1	0	0	0	11	0	Membrane Multi pass membrane protein
S000005086	1	0	1	0	10	0	Membrane Multi pass membrane protein
S000006342	1	0	0	0	11	0	Membrane Multi pass membrane protein
S000004756	1	0	0	0	2	0	Membrane Multi pass membrane protein
S000002867	1	0	0	0	4	0	Membrane Multi pass membrane protein
S000000500	1	0	0	0	12	0	Membrane Multi pass membrane protein
S000003445	1	0	0	0	7	0	Membrane Multi pass membrane protein
S000006402	1	0	0	0	14	0	Membrane Multi pass membrane protein
S000001661	1	0	0	0	7	0	Membrane Multi pass membrane protein
S000001692	1	0	1	0	12	0	Membrane Multi pass membrane protein
S000002990	1	0	3	0	11	0	Membrane Multi pass membrane protein
S000001759	1	0	0	0	8	0	Membrane Multi pass membrane protein
S000003665	1	0	15	0	12	0	Membrane Multi pass membrane protein
S000001068	1	0	0	0	5	0	Membrane Multi pass membrane protein
S000000424	1	0	0	0	10	0	Membrane Multi pass membrane protein
S000002377	1	0	2	0	4	0	Membrane Multi pass membrane protein
S000001854	1	0	2	0	12	0	Membrane Multi pass membrane protein
S000001827	1	0	0	0	2	0	Membrane Multi pass membrane protein
S000002727	1	0	0	0	6	0	Membrane Multi pass membrane protein
S000003885	1	0	0	0	9	0	Membrane Multi pass membrane protein
S000003729	1	0	0	0	8	0	Membrane Multi pass membrane protein
S000004142	1	0	0	0	10	0	Membrane Multi pass membrane protein
S000004637	1	0	0	0	10	0	Membrane Multi pass membrane protein
S000005264	1	0	0	0	2	0	Membrane Multi pass membrane protein
S000005345	1	0	0	0	8	0	Membrane Multi pass membrane protein
S000005039	1	0	0	0	10	0	Membrane Multi pass membrane protein
S000005434	1	0	0	0	5	0	Membrane Multi pass membrane protein
S000006231	1	0	2	0	2	0	Membrane Multi pass membrane protein
S000006185	1	0	0	0	10	0	Membrane Multi pass membrane protein
S000005181	1	0	0	0	11	0	Membrane Multi pass membrane protein
S000003687	1	0	0	0	2	0	Membrane Multi pass membrane protein Late
S000000511	1	0	0	0	3	0	Membrane Multi pass membrane protein Lipid
S000007236	1	0	0	0	2	0	Membrane Multi pass membrane protein Lipid
S000000665	1	0	1	0	1	0	Membrane Single pass membrane protein
S000001020	1	0	7	0	1	0	Membrane Single pass membrane protein
S000000532	1	0	0	0	1	0	Membrane Single pass membrane protein
S000003136	1	0	0	0	1	0	Membrane Single pass membrane protein
S000003742	1	0	0	0	1	0	Membrane Single pass membrane protein
S000003526	1	0	0	0	1	0	Membrane Single pass membrane protein
S000005521	1	0	0	0	1	0	Membrane Single pass membrane protein
S000000775	1	0	0	0	1	0	Membrane Single pass membrane protein
S000000701	1	0	0	0	1	0	Membrane Single pass membrane protein
S000004453	1	0	0	0	1	0	Membrane Single pass membrane protein
S000001874	1	0	0	0	1	0	Membrane Single pass membrane protein
S000002210	1	0	0	0	1	0	Membrane Single pass membrane protein
S000006077	1	0	0	0	1	0	Membrane Single pass membrane protein
S000002410	1	0	0	0	1	0	Membrane Single pass membrane protein
S000006343	1	0	1	0	1	0	Membrane Single pass membrane protein
S000028534	1	0	0	0	1	0	Membrane Single pass membrane protein
S000007233	1	0	0	0	1	0	Membrane Single pass membrane protein
S000001902	1	0	0	0	1	0	Membrane Single pass membrane protein
S000028638	1	0	0	0	1	0	Membrane Single pass membrane protein
S000087160	1	0	0	0	1	0	Membrane Single pass membrane protein
S000028548	1	0	0	0	1	0	Membrane Single pass membrane protein
S000028553	1	0	0	0	1	0	Membrane Single pass membrane protein
S000028651	1	0	0	0	1	0	Membrane Single pass membrane protein
S000028836	1	0	0	0	1	0	Membrane Single pass membrane protein
S000001322	1	0	0	0	1	0	Membrane Single pass membrane protein
S000028513	1	0	0	0	1	0	Membrane Single pass membrane protein
S000028522	1	0	0	0	1	0	Membrane Single pass membrane protein
S000003773	1	0	0	0	1	0	Membrane Single pass membrane protein
S000028558	1	0	0	0	1	0	Membrane Single pass membrane protein
S000028560	1	0	0	0	1	0	Membrane Single pass membrane protein
S000028571	1	0	0	0	1	0	Membrane Single pass membrane protein
S000028693	1	0	0	0	1	0	Membrane Single pass membrane protein
S000004858	1	0	0	0	1	0	Membrane Single pass membrane protein
S000005349	1	0	1	0	1	0	Membrane Single pass membrane protein
S000028526	1	0	1	0	1	0	Membrane Single pass membrane protein
S000028856	1	0	0	0	1	0	Membrane Single pass membrane protein
S000005794	1	0	0	0	1	0	Membrane Single pass membrane protein
S000122558	1	0	0	0	1	0	Membrane Single pass membrane protein
S000028725	1	0	0	0	1	0	Membrane Single pass membrane protein
S000005630	1	0	3	0	1	0	Membrane Single pass membrane protein
S000006361	1	0	3	0	1	0	Membrane Single pass membrane protein
S000003373	1	0	2	0	1	0	Membrane Single pass membrane protein
S000001194	1	0	13	0	1	0	Membrane Single pass type I membrane
S000003255	1	0	0	0	1	0	Membrane Single pass type I membrane
S000005680	1	0	6	0	1	0	Membrane Single pass type I membrane
S000005465	1	0	3	0	1	0	Membrane Single pass type I membrane
S000001713	1	0	0	0	1	0	Membrane Single pass type I membrane
S000006431	1	0	0	0	1	0	Membrane Single pass type I membrane
S000005678	1	0	0	0	1	0	Membrane Single pass type I membrane
S000004077	1	0	23	0	1	0	Membrane Single pass type II membrane
S000000409	1	0	0	0	1	0	Membrane Single pass type II membrane
S000000403	1	0	0	0	1	0	Membrane Single pass type II membrane
S000004974	1	0	1	0	1	0	Membrane Single pass type II membrane
S000005974	1	0	2	0	1	0	Membrane Single pass type II membrane
S000001347	1	0	2	0	1	0	Membrane Single pass type II membrane
S000001684	1	0	0	0	1	0	Membrane Single pass type II membrane
S000005342	1	0	4	0	1	0	Membrane Single pass type II membrane
S000000742	1	0	5	0	1	0	Membrane Single pass type II membrane
S000003375	1	0	6	0	1	0	Membrane Single pass type II membrane
S000005782	1	0	3	0	1	0	Membrane Single pass type II membrane
S000004047	1	1	1	0	1	0	Membrane Single pass type II membrane
S000001623	1	0	0	0	1	0	Membrane Single pass type III membrane
S000002158	1	0	0	0	1	0	Membrane Single pass type IV membrane
S000004027	1	0	0	0	0	0	Secreted
S000001646	1	0	0	0	0	0	Secreted
S000003696	1	0	0	0	0	0	Secreted
S000003695	1	0	0	0	0	0	Secreted
S000003710	1	0	0	0	0	0	Secreted
S000000505	1	0	0	0	0	0	Secreted
S000005716	1	0	1	0	0	0	Secreted By similarity
S000028698	1	0	0	0	0	0	Secreted Potential
S000002779	1	0	4	0	0	0	Secreted Potential
S000006325	1	0	0	0	0	0	Secreted Potential
S000000366	1	0	2	0	0	0	Secreted Potential
S000028529	1	0	1	0	0	0	Secreted Potential
S000028535	1	0	0	0	0	0	Secreted Potential
S000005916	1	0	8	0	0	0	Secreted Potential
S000001385	1	0	1	0	0	0	Secreted,
S000005327	1	2	0	0	0	1	Secreted, cell wall
S000003514	1	0	2	0	0	0	Secreted, cell wall
S000004100	1	0	3	12	0	1	Secreted, cell wall
S000006429	1	0	1	0	0	1	Secreted, cell wall
S000003694	1	0	1	12	0	0	Secreted, cell wall
S000003421	1	0	3	0	0	1	Secreted, cell wall
S000000766	1	0	9	0	0	1	Secreted, cell wall
S000001579	1	0	0	0	0	1	Secreted, cell wall
S000001956	1	0	0	0	0	1	Secreted, cell wall
S000003911	1	0	0	0	0	1	Secreted, cell wall
S000003912	1	0	0	0	0	1	Secreted, cell wall
S000001186	1	0	0	0	0	1	Secreted, cell wall
S000005271	1	0	19	0	0	1	Secreted, cell wall
S000005350	1	0	10	0	0	0	Secreted, cell wall
S000004291	1	0	2	0	0	0	Secreted, cell wall
S000000685	1	0	15	0	0	1	Secreted, cell wall
S000002942	1	0	3	0	0	1	Secreted, cell wall
S000005909	1	0	1	0	0	1	Secreted, cell wall
S000005910	1	0	0	0	0	1	Secreted, cell wall
S000001810	1	0	12	0	0	1	Secreted, cell wall
S000001254	1	0	6	0	0	1	Secreted, cell wall
S000000059	1	0	16	0	0	1	Secreted, cell wall
S000004828	1	0	6	0	0	1	Secreted, cell wall
S000005390	1	0	6	0	0	1	Secreted, cell wall
S000005515	1	0	5	0	0	1	Secreted, cell wall
S000002207	1	0	0	0	0	0	Secreted, cell wall
S000001458	1	0	2	0	0	1	Secreted, cell wall
S000001647	1	0	0	0	0	0	Secreted, cell wall
S000004608	1	0	25	0	0	1	Secreted, cell wall
S000003614	1	0	0	0	0	1	Secreted, cell wall
S000003764	1	2	11	23	0	1	Secreted, cell wall
S000004921	1	0	1	0	0	0	Secreted, cell wall
S000002996	1	0	0	0	0	0	Secreted, cell wall
S000003511	1	0	1	0	0	0	Secreted, cell wall
S000002484	1	0	7	0	0	1	Secreted, cell wall
S000000952	1	0	2	0	0	1	Secreted, cell wall
S000006051	1	0	0	0	0	1	Secreted, cell wall
S000005773	1	0	4	0	0	0	Secreted, cell wall
S000005010	1	0	1	0	0	0	Secreted, cell wall
S000000271	1	0	0	0	0	1	Secreted, cell wall
S000000813	1	0	0	0	0	1	Secreted, cell wall
S000005536	1	0	0	0	0	1	Secreted, cell wall
S000001273	1	0	1	0	0	1	Secreted, cell wall
S000005535	1	0	5	0	0	1	Secreted, cell wall
S000005244	1	0	1	0	0	1	Secreted, cell wall
S000004030	1	0	3	0	0	1	Secreted, cell wall
S000004032	1	0	3	0	0	1	Secreted, cell wall
S000005740	1	0	4	0	0	1	Secreted, cell wall
S000001277	1	1	9	0	0	0	Secreted
S000001099	1	0	0	0	0	0	Secreted
S000000297	1	0	12	0	0	0	Secreted
S000002439	1	0	0	0	0	0	Secreted
S000001424	1	0	13	0	0	0	Secreted
S000005104	1	0	14	0	0	0	Secreted
S000004145	1	0	3	0	0	0	Secreted Periplasm
S000004147	1	0	3	0	0	0	Secreted Periplasm
S000004148	1	0	3	0	0	0	Secreted Periplasm
S000004150	1	0	3	0	0	0	Secreted Periplasm
S000004276	1	0	1	0	0	0	Secreted Secreted, cell wall
S000006044	1	5	4	0	0	0	Vacuole lumen
S000003595	1	0	0	0	7	0	Vacuole membrane Multi pass membrane
S000003974	1	0	3	0	7	0	Vacuole membrane Multi pass membrane
S000005927	1	0	8	0	13	0	Vacuole membrane Multi pass membrane
S000000185	1	0	0	0	11	0	Vacuole membrane Multi pass membrane
S000000921	1	0	0	0	11	0	Vacuole membrane Multi pass membrane
S000001350	1	0	0	0	11	0	Vacuole membrane Multi pass membrane
S000000365	1	0	0	0	2	0	Vacuole membrane Multi pass membrane
S000002692	1	0	0	0	6	0	Vacuole membrane Multi pass membrane
S000004834	1	0	0	0	11	0	Vacuole membrane Multi pass membrane
S000000411	1	0	0	0	5	0	Vacuole membrane Multi pass membrane
S000000391	1	0	0	0	7	0	Vacuole membrane Multi pass membrane
S000005421	1	0	0	0	5	0	Vacuole membrane Multi pass membrane
S000002212	1	0	3	0	12	0	Vacuole membrane Multi pass membrane
S000005270	1	0	0	0	4	0	Vacuole membrane Multi pass membrane
S000004024	1	0	1	0	11	0	Vacuole membrane Multi pass membrane
S000002281	1	0	0	0	2	0	Vacuole membrane Multi pass membrane
S000028508	1	0	0	0	2	0	Vacuole membrane Multi pass membrane
S000000753	1	0	0	0	4	0	Vacuole membrane Multi pass membrane
S000006155	1	0	0	0	4	0	Vacuole membrane Multi pass membrane
S000000497	1	0	1	0	12	0	Vacuole membrane Multi pass membrane
S000000574	1	0	1	0	10	0	Vacuole membrane Multi pass membrane
S000001813	1	0	2	0	14	0	Vacuole membrane Multi pass membrane
S000005489	1	0	1	0	4	0	Vacuole membrane Multi pass membrane
S000000445	1	0	1	0	12	0	Vacuole membrane Multi pass membrane
S000002339	1	0	0	0	7	0	Vacuole membrane Multi pass membrane
S000002760	1	0	0	0	7	0	Vacuole membrane Multi pass membrane
S000004480	1	0	0	0	10	0	Vacuole membrane Multi pass membrane
S000005344	1	0	0	0	4	0	Vacuole membrane Multi pass membrane
S000005379	1	0	0	0	4	0	Vacuole membrane Multi pass membrane
S000006083	1	0	0	0	5	0	Vacuole membrane Multi pass membrane
S000001658	1	0	0	0	8	0	Vacuole membrane Multi pass membrane
S000001420	1	0	0	0	1	0	Vacuole membrane Single pass membrane
S000003708	1	0	5	0	1	0	Vacuole membrane Single pass membrane
S000003338	1	0	3	0	1	0	Vacuole membrane Single pass type I
S000003991	1	0	13	0	1	0	Vacuole membrane Single pass type I
S000001070	1	0	8	0	1	0	Vacuole membrane Single pass type II
S000004290	1	0	6	0	1	0	Vacuole membrane Single pass type II
S000002860	1	0	3	0	1	0	Vacuole membrane Single pass type II
S000001607	1	0	6	0	1	0	Vacuole membrane Single pass type II
S000005745	1	0	2	0	1	0	Vacuole membrane Single pass type II
S000004999	1	0	2	0	1	0	Vacuole membrane Single pass type II
S000001174	1	1	2	0	0	0	Vacuole
S000002168	1	0	0	0	0	0	Vacuole
S000002204	1	0	0	0	0	0	Vacuole
S000002670	1	0	0	0	0	0	Vacuole
S000005161	1	0	0	0	0	0	Vacuole
S000001245	1	0	3	0	0	0	Vacuole
S000006230	1	0	28	0	0	0	Vacuole NoteLysosome like vacuoles
S000000490	1	0	8	0	0	0	Vacuole NoteLysosome like vacuoles
S000006075	1	2	2	0	0	0	Vacuole NoteLysosome like vacuoles
S000004912	1	5	4	0	0	0	Vacuole NoteLysosome like vacuoles
S000006139	1	0	0	0	0	0	Endoplasmic reticulum membrane
S000000786	1	1	1	0	0	0	Vacuole NoteLysosome like vacuoles
S000004381	1	0	0	0	0	0	Cytoplasm connected to the membrane prepherially
S000004526	1	0	0	0	0	0	Isoform Nuclear
S000004573	1	0	0	0	0	0	Cytoplasm By similarity
S000003379	1	0	0	0	0	0	Cytoplasm Probable
S000003812	1	0	0	0	0	0	Cytoplasm Probable
S000005519	1	0	0	0	0	0	Cytoplasm Probable
S000003227	1	0	5	0	0	0	Cytoplasm, cytosol By similarity
S000005914	1	0	6	0	0	0	Cytoplasm, cytosol
S000006292	1	0	0	0	0	0	Cytoplasm
S000007615	1	0	0	0	0	0	Cytoplasm
S000004353	1	0	0	0	0	0	Cytoplasm
S000003588	1	0	0	0	0	0	Cytoplasm
S000003769	1	0	0	0	0	0	Cytoplasm
S000003424	1	0	0	0	0	0	Cytoplasm
S000004572	1	0	0	0	0	0	Cytoplasm
S000003165	1	0	0	0	0	0	Cytoplasm
S000003771	1	0	0	0	0	0	Cytoplasm
S000006277	1	0	0	0	0	0	Cytoplasm
S000000562	1	0	0	0	0	0	Cytoplasm
S000000153	1	0	0	0	0	0	Cytoplasm
S000002790	1	0	0	0	0	0	Cytoplasm
S000003996	1	0	0	0	0	0	Cytoplasm
S000003214	1	0	0	0	0	0	Cytoplasm
S000005484	1	0	0	0	0	0	Cytoplasm
S000004566	1	0	0	0	0	0	Cytoplasm
S000004053	1	0	0	0	0	0	Cytoplasm
S000002921	1	1	0	0	0	0	Cytoplasm Mitochondrion NoteTwo forms, a
S000004044	1	0	0	0	0	0	Cytoplasm NoteIn mature
S000005298	1	0	0	0	0	0	Cytoplasm Nucleus
S000000097	1	0	0	0	0	0	Cytoplasm Nucleus
S000001230	1	0	0	0	0	0	Cytoplasm Nucleus
S000007548	1	0	0	0	0	0	Cytoplasm Nucleus
S000004990	1	0	0	0	0	0	Cytoplasm Nucleus
S000002303	1	0	0	0	0	0	Cytoplasm Nucleus
S000003050	1	0	0	0	0	0	Cytoplasm Nucleus
S000000294	1	0	0	0	1	0	Cytoplasm Single pass
S000005737	1	0	0	0	1	0	Dynamin like GTPase MGM1 large isoform
S000005074	1	0	0	0	7	0	Microsome membrane Multi pass membrane
S000002644	1	0	0	0	0	0	Microsome Mitochondrion inner membrane
S000004801	1	0	0	0	0	0	Mitochondrion By similarity
S000007261	1	0	0	0	0	0	Mitochondrion Potential
S000007262	1	0	0	0	0	0	Mitochondrion Potential
S000000350	1	0	0	0	0	0	Mitochondrion Potential
S000004407	1	0	0	0	0	0	Mitochondrion Potential
S000007282	1	0	0	0	0	0	Mitochondrion Potential
S000004758	1	0	0	0	0	0	Mitochondrion inner membrane Probable
S000004869	1	0	0	0	1	0	Mitochondrion inner membrane
S000002225	1	0	0	0	1	0	Mitochondrion inner membrane
S000001417	1	0	0	0	0	0	Mitochondrion inner membrane
S000005272	1	0	0	0	0	0	Mitochondrion inner membrane
S000003744	1	0	0	0	0	0	Mitochondrion inner membrane
S000003415	1	0	0	0	1	0	Mitochondrion inner membrane
S000007281	1	0	0	0	2	0	Mitochondrion inner membrane Multi pass
S000004660	1	0	0	0	6	0	Mitochondrion inner membrane Multi pass
S000005324	1	0	0	0	6	0	Mitochondrion inner membrane Multi pass
S000007260	1	0	0	0	12	0	Mitochondrion inner membrane Multi pass
S000007283	1	0	0	0	7	0	Mitochondrion inner membrane Multi pass
S000007270	1	0	0	0	9	0	Mitochondrion inner membrane Multi pass
S000007271	1	0	0	0	4	0	Mitochondrion inner membrane Multi pass
S000007272	1	0	0	0	6	0	Mitochondrion inner membrane Multi pass
S000000956	1	0	0	0	4	0	Mitochondrion inner membrane Multi pass
S000001773	1	0	0	0	2	0	Mitochondrion inner membrane Multi pass
S000004948	1	0	0	0	6	0	Mitochondrion inner membrane Multi pass
S000004241	1	0	0	0	4	0	Mitochondrion inner membrane Multi pass
S000005823	1	0	0	0	3	0	Mitochondrion inner membrane Multi pass
S000003328	1	0	0	0	6	0	Mitochondrion inner membrane Multi pass
S000028527	1	0	0	0	0	0	Mitochondrion inner membrane Peripheral
S000005368	1	0	0	0	0	0	Mitochondrion inner membrane Peripheral
S000003487	1	0	0	0	0	0	Mitochondrion inner membrane Peripheral
S000003964	1	0	0	0	0	0	Mitochondrion inner membrane Peripheral
S000001211	1	0	0	0	0	0	Mitochondrion inner membrane Peripheral
S000003640	1	0	0	0	0	0	Mitochondrion inner membrane Peripheral
S000001678	1	0	0	0	1	0	Mitochondrion inner membrane Single pass
S000003463	1	0	0	0	1	0	Mitochondrion inner membrane Single pass
S000000466	1	0	0	0	1	0	Mitochondrion inner membrane Single pass
S000007339	1	0	0	0	1	0	Mitochondrion inner membrane Single pass
S000007611	1	0	0	0	1	0	Mitochondrion inner membrane Single pass
S000001724	1	0	0	0	1	0	Mitochondrion inner membrane Single pass
S000004638	1	0	0	0	1	0	Mitochondrion inner membrane Single pass
S000001251	1	0	0	0	0	0	Mitochondrion matrix
S000003883	1	0	0	0	0	0	Mitochondrion matrix
S000001774	1	0	0	0	0	0	Mitochondrion matrix
S000002278	1	0	0	0	0	0	Mitochondrion matrix
S000006056	1	0	0	0	0	0	Mitochondrion matrix
S000001313	1	0	0	0	0	0	Mitochondrion matrix
S000002602	1	0	0	0	0	0	Mitochondrion matrix
S000005015	1	0	0	0	0	0	Mitochondrion matrix
S000005950	1	0	0	0	0	0	Mitochondrion matrix
S000004382	1	0	0	0	1	0	Mitochondrion membrane Potential
S000000819	1	0	0	0	2	0	Mitochondrion membrane Multi pass membrane
S000001520	1	0	0	0	3	0	Mitochondrion membrane Multi pass membrane
S000004348	1	0	0	0	4	0	Mitochondrion membrane Multi pass membrane
S000007274	1	0	0	0	2	0	Mitochondrion membrane Multi pass membrane
S000005843	1	0	0	0	6	0	Mitochondrion membrane Multi pass membrane
S000004789	1	0	0	0	6	0	Mitochondrion membrane Multi pass membrane
S000004418	1	0	0	0	2	0	Mitochondrion membrane Multi pass membrane
S000002846	1	0	0	0	10	0	Mitochondrion membrane Multi pass membrane
S000004695	1	0	0	0	2	0	Mitochondrion membrane Multi pass membrane
S000004856	1	0	0	0	6	0	Mitochondrion membrane Multi pass membrane
S000007247	1	0	0	0	1	0	Mitochondrion membrane Single pass membrane
S000007267	1	0	0	0	1	0	Mitochondrion membrane Single pass membrane
S000004598	1	0	0	0	1	0	Mitochondrion membrane Single pass membrane
S000002486	1	0	0	0	1	0	Mitochondrion membrane Single pass membrane
S000003468	1	0	0	0	1	0	Mitochondrion membrane Single pass membrane
S000001398	1	0	0	0	1	0	Mitochondrion outer membrane
S000001510	1	0	0	0	2	0	Mitochondrion outer membrane Multi pass
S000006302	1	0	0	0	3	0	Mitochondrion outer membrane Multi pass
S000001750	1	0	0	0	0	0	Mitochondrion outer membrane Peripheral
S000006433	1	0	0	0	1	0	Mitochondrion outer membrane Single pass
S000002878	1	0	0	0	1	0	Mitochondrion outer membrane Single pass
S000005357	1	0	0	0	1	0	Mitochondrion outer membrane Single pass
S000006344	1	0	0	0	1	0	Mitochondrion outer membrane Single pass
S000003314	1	0	0	0	1	0	Mitochondrion outer membrane Single pass
S000007266	1	0	0	0	0	0	Mitochondrion
S000000863	1	0	0	0	0	0	Mitochondrion
S000005713	1	0	0	0	0	0	Mitochondrion
S000004446	1	0	0	0	0	0	Mitochondrion
S000001101	1	0	0	0	0	0	Mitochondrion
S000004081	1	0	0	0	0	0	Mitochondrion
S000002224	1	0	0	0	0	0	Mitochondrion
S000005383	1	0	0	0	0	0	Mitochondrion
S000000972	1	0	0	0	0	0	Mitochondrion
S000000194	1	0	0	0	0	0	Mitochondrion
S000007273	1	0	0	0	0	0	Mitochondrion
S000003652	1	0	0	0	0	0	Mitochondrion
S000004049	1	0	0	0	0	0	Mitochondrion
S000000860	1	0	0	0	0	0	Mitochondrion
S000005812	1	0	0	0	0	0	Mitochondrion
S000001401	1	0	0	0	0	0	Mitochondrion
S000003111	1	0	0	0	0	0	Mitochondrion
S000001190	1	0	0	0	0	0	Mitochondrion
S000005228	1	0	0	0	0	0	Mitochondrion
S000004304	1	0	0	0	0	0	Mitochondrion
S000005129	1	0	0	0	0	0	Mitochondrion
S000000596	1	0	0	0	0	0	Mitochondrion
S000000776	1	0	0	0	0	0	Mitochondrion
S000003632	1	0	0	0	0	0	Mitochondrion
S000003638	1	0	0	0	0	0	Mitochondrion
S000003874	1	0	0	0	0	0	Mitochondrion
S000005319	1	0	0	0	0	0	Mitochondrion
S000005250	1	0	0	0	0	0	Mitochondrion
S000007224	1	0	0	0	0	0	Mitochondrion
S000007264	1	0	0	0	0	0	Mitochondrion
S000003197	1	0	0	0	0	0	Mitochondrion
S000000191	1	0	0	0	0	0	Mitochondrion
S000001670	1	0	21	0	0	0	Mitochondrion
S000007621	1	0	0	0	0	0	Mitochondrion
S000000773	1	0	0	0	0	0	Mitochondrion Cytoplasm
S000004295	1	0	0	0	0	0	Mitochondrion Cytoplasm NoteMitochondrial
S000007263	1	0	0	0	2	0	Mitochondrion Membrane Multi pass membrane
S000007265	1	0	0	0	10	0	Mitochondrion Membrane Multi pass membrane
S000003053	1	0	0	0	1	0	Mitochondrion Membrane Single pass
S000000310	1	0	0	0	1	0	Mitochondrion Membrane Single pass
S000004286	1	0	0	0	0	0	Mitochondrion Mitochondrion inner membrane
S000007255	1	0	0	0	0	0	Mitochondrion Mitochondrion inner membrane
S000001633	1	0	0	0	1	0	NADH cytochrome b5 reductase p32 form
S000001873	1	0	0	0	0	0	Nucleus Potential
S000004621	1	0	0	0	0	0	Nucleus Probable
S000001511	1	0	0	0	0	0	Nucleus Probable
S000001718	1	0	0	0	0	0	Nucleus Probable
S000005102	1	0	0	0	1	0	Nucleus membrane Single pass type I
S000001752	1	0	0	0	1	0	Nucleus membrane Single pass type I
S000003556	1	0	0	0	1	0	Nucleus membrane Single pass type II
S000001238	1	0	0	0	1	0	Nucleus outer membrane Single pass membrane
S000004493	1	0	0	0	6	0	Nucleus, nuclear pore complex Nucleus
S000001504	1	0	0	0	0	0	Nucleus, nucleolus Nucleus membrane
S000002250	1	0	0	0	0	0	Nucleus
S000001605	1	0	0	0	0	0	Nucleus
S000006164	1	0	0	0	0	0	Nucleus
S000000055	1	0	0	0	0	0	Nucleus
S000004783	1	0	0	0	0	0	Nucleus
S000004025	1	0	0	0	0	0	Nucleus
S000006316	1	0	0	0	0	0	Nucleus
S000003388	1	0	0	0	0	0	Nucleus
S000003888	1	0	0	0	0	0	Nucleus
S000001197	1	0	0	0	0	0	Nucleus
S000004377	1	0	0	0	0	0	Nucleus
S000005932	1	0	0	0	0	0	Nucleus
S000000103	1	0	0	0	0	0	Nucleus Cell membrane Peripheral membrane
S000004700	1	0	0	0	0	0	Nucleus Chromosome, centromere
S000003372	1	0	0	0	0	0	Nucleus Chromosome, centromere Cytoplasm,
S000004321	1	0	0	0	0	0	Nucleus NoteAssociates with chromatin
S000005429	1	0	0	0	0	0	Nucleus NoteBut not nucleolar, and
S000001640	1	0	2	0	0	0	Periplasm Cytoplasm Mitochondrion
S000006332	1	0	0	0	6	0	Peroxisome membrane Multi pass membrane
S000001671	1	0	12	0	4	0	Peroxisome membrane Multi pass membrane
S000002737	1	0	0	0	1	0	Peroxisome membrane Single pass membrane
S000004531	1	0	0	0	4	0	Prospore membrane Multi pass membrane
S000003000	1	2	0	7	0	0
S000002396	1	0	0	0	0	0
S000004298	1	0	4	0	0	0
S000004299	1	0	5	0	0	0
S000005413	1	0	2	0	0	0
S000000218	1	0	0	0	0	0
S000004864	1	0	0	0	0	0
S000004094	1	0	0	0	0	0
S000006108	1	0	0	0	0	0
S000003057	1	0	0	0	0	0
S000001015	1	0	0	0	0	0
S000002950	1	0	0	0	0	0
S000003230	1	0	0	0	0	0
S000001038	1	0	0	0	0	0
S000001438	1	0	0	0	0	0
S000001480	1	0	0	0	0	0
S000001707	1	0	0	0	0	0
S000003948	1	0	0	0	0	0
S000003987	1	0	0	0	0	0
S000004944	1	0	0	0	0	0
S000003759	1	0	0	0	0	0
S000005359	1	0	0	0	0	0
S000000073	1	0	0	0	0	0
S000002142	1	0	0	0	0	0
S000007592	1	0	0	0	0	0
S000003914	1	0	2	0	0	0
S000000296	1	0	12	0	0	0
S000000094	1	0	10	0	0	0
S000001258	1	0	10	0	0	0
S000002182	1	0	11	0	0	0
S000003615	1	0	0	0	0	0
S000001721	1	0	0	0	0	0
S000005663	1	0	0	0	0	0
S000001181	1	0	12	0	0	0
S000004240	1	0	0	0	0	0
S000006084	1	0	3	0	0	0
S000000217	1	0	0	0	0	0
S000029705	1	0	0	0	0	0
S000000554	1	0	0	0	0	0
S000028542	1	0	0	0	0	0
S000002823	1	0	0	0	0	0
S000000878	1	0	5	0	0	0
S000003311	1	0	7	0	0	0
S000001034	1	0	0	0	0	0
S000001180	1	0	0	0	0	0
S000028511	1	0	0	0	0	0
S000001431	1	0	4	0	0	0
S000007610	1	0	0	0	0	0
S000003881	1	0	0	0	0	0
S000028683	1	0	0	0	0	0
S000028849	1	0	0	0	0	0
S000028696	1	0	0	0	0	0
S000028697	1	0	0	0	0	0
S000006198	1	0	8	0	0	0
S000003228	1	0	1	0	0	0
S000005529	1	0	0	0	0	0
S000005514	1	0	4	0	0	0
S000003869	1	0	0	0	0	0
S000001361	1	0	0	0	0	0
S000005186	1	0	0	0	0	0
S000002810	1	0	0	0	0	0
S000005367	1	0	0	0	0	0
S000005311	1	0	0	0	0	0
S000003900	1	0	0	0	0	0
S000001766	1	0	0	2	0	0
S000005804	1	0	0	0	0	0
S000004597	1	0	0	0	0	0
S000000788	1	0	0	0	0	0
S000000825	1	0	0	0	0	0
S000001105	1	0	0	0	0	0
S000000798	1	0	0	0	0	0
S000001337	1	0	0	0	0	0
S000005278	1	0	0	0	0	0
S000001834	1	0	0	0	0	0
S000004707	1	0	0	0	0	0
S000001777	1	0	0	0	0	0
S000004462	1	0	0	0	0	0
S000005993	1	0	0	0	0	0
S000005924	1	0	0	0	0	0
S000001922	1	0	0	0	0	0
S000028732	1	0	0	0	0	0
S000000091	1	0	0	0	0	0
S000028598	1	0	0	0	0	0
S000087085	1	0	0	0	0	0
S000028517	1	0	0	0	0	0
S000028816	1	0	0	0	0	0
S000000300	1	0	0	0	0	0
S000000343	1	0	0	0	0	0
S000029724	1	0	0	0	0	0
S000000698	1	0	0	0	0	0
S000113557	1	0	0	0	0	0
S000002694	1	1	0	0	0	0
S000002914	1	0	0	0	0	0
S000002521	1	0	0	0	0	0
S000028546	1	0	0	0	0	0
S000007239	1	0	0	0	0	0
S000000769	1	0	0	0	0	0
S000000793	1	0	0	0	0	0
S000000799	1	0	0	0	0	0
S000001914	1	0	0	0	0	0
S000001935	1	0	0	0	0	0
S000028769	1	0	0	0	0	0
S000028827	1	0	0	0	0	0
S000028640	1	0	0	0	0	0
S000003106	1	0	0	0	0	0
S000003229	1	0	0	0	0	0
S000028654	1	0	0	0	0	0
S000028650	1	0	0	0	0	0
S000001045	1	0	0	0	0	0
S000001427	1	0	0	0	0	0
S000001455	1	0	0	0	0	0
S000001463	1	0	0	0	0	0
S000001474	1	0	0	0	0	0
S000003822	1	0	0	0	0	0
S000003749	1	0	0	0	0	0
S000001560	1	0	0	0	0	0
S000028569	1	0	0	0	0	0
S000028576	1	0	0	0	0	0
S000028810	1	0	0	0	0	0
S000005134	1	0	0	0	0	0
S000005474	1	0	0	0	0	0
S000028580	1	0	0	0	0	0
S000028857	1	0	0	0	0	0
S000028707	1	0	0	0	0	0
S000028858	1	0	0	0	0	0
S000028586	1	0	0	0	0	0
S000028718	1	0	0	0	0	0
S000028588	1	0	0	0	0	0
S000003528	1	0	0	0	0	0
S000005283	1	0	0	0	0	0
S000006204	1	0	0	0	0	0
S000001204	0	0	0	0	0	0	Bud Bud neck Cell membrane Peripheral
S000003473	0	0	0	0	0	0	Bud Bud neck Cell membrane Peripheral
S000003621	0	0	0	0	0	0	Bud Bud neck NoteIts polarization in the
S000002781	0	0	0	0	0	0	Bud membrane Peripheral membrane protein
S000006079	0	0	0	0	0	0	Bud neck
S000000926	0	0	0	0	0	0	Bud neck
S000005790	0	0	0	0	0	0	Bud neck
S000000834	0	0	0	0	0	0	Bud neck
S000001584	0	0	0	0	0	0	Bud neck
S000000529	0	0	0	0	0	0	Bud neck
S000001103	0	0	0	0	0	0	Bud neck Bud tip Cytoplasm, cell cortex
S000005216	0	0	0	0	0	0	Bud neck Bud tip Cytoplasmic vesicle,
S000005853	0	0	0	0	0	0	Bud neck Bud tip NoteConcentrates to
S000002717	0	0	0	0	0	0	Bud neck By similarity Bud tip By
S000005431	0	0	0	0	0	0	Bud neck Cytoplasm NoteAssembles at the
S000005022	0	0	0	0	0	0	Bud neck Cytoplasm, cell cortex
S000000634	0	0	0	0	0	0	Bud neck Cytoplasm, cell cortex NoteIn
S000000337	0	0	0	0	0	0	Bud neck NoteAssociates with the septin
S000000626	0	0	0	0	0	0	Bud neck NoteConcentrates at the mother
S000006163	0	0	0	0	0	0	Bud neck NoteForms a ring at the bud neck
S000006392	0	0	0	0	0	0	Bud neck NoteForms a ring at the bud neck
S000005096	0	0	0	0	0	0	Bud neck NoteLocalizes at the contractile
S000003852	0	0	0	0	0	0	Bud neck NoteLocalizes to two distinct
S000006326	0	0	0	0	0	0	Bud neck NoteMother bud neck and division
S000003723	0	0	0	0	0	0	Bud neck Nucleus NoteWhen SWE1 first
S000000027	0	0	0	0	0	0	Bud NoteAccumulates preferentially in
S000002557	0	0	0	0	0	0	Bud tip
S000004305	0	0	0	0	0	0	Bud tip Bud neck Cytoplasm, cytoskeleton
S000004180	0	0	0	0	0	0	Bud tip Bud neck Mitochondrion outer
S000002904	0	0	0	0	0	0	Bud tip Nucleus, nucleolus
S000003730	0	0	0	0	0	0	Cell membrane
S000003933	0	0	0	0	0	0	Cell membrane
S000004009	0	0	0	0	0	0	Cell membrane By similarity
S000002406	0	0	0	0	12	0	Cell membrane By similarity Multi pass
S000003921	0	0	0	0	12	0	Cell membrane By similarity Multi pass
S000005215	0	0	0	0	0	0	Cell membrane Cell projection, ruffle
S000001471	0	0	0	0	0	0	Cell membrane Lipid anchor
S000004219	0	0	0	0	0	0	Cell membrane Lipid anchor
S000001047	0	0	0	0	0	0	Cell membrane Lipid anchor
S000001177	0	0	0	0	0	0	Cell membrane Lipid anchor
S000005098	0	0	0	0	0	0	Cell membrane Lipid anchor
S000000925	0	0	0	0	0	0	Cell membrane Lipid anchor
S000002869	0	0	0	0	0	0	Cell membrane Lipid anchor
S000005089	0	0	0	0	0	0	Cell membrane Lipid anchor
S000005627	0	0	0	0	0	0	Cell membrane Lipid anchor
S000005042	0	0	0	0	0	0	Cell membrane Lipid anchor
S000006369	0	0	0	0	0	0	Cell membrane Lipid anchor
S000005034	0	0	0	0	0	0	Cell membrane Lipid anchor
S000001380	0	0	0	0	0	0	Cell membrane Lipid anchor
S000001763	0	0	0	0	0	0	Cell membrane Lipid anchor
S000005124	0	0	0	0	0	0	Cell membrane Lipid anchor
S000003384	0	0	0	0	0	0	Cell membrane Lipid anchor
S000000157	0	0	0	0	0	0	Cell membrane Lipid anchor
S000001679	0	0	0	0	0	0	Cell membrane Lipid anchor
S000000468	0	0	0	0	0	0	Cell membrane Lipid anchor
S000001722	0	0	0	0	0	0	Cell membrane Lipid anchor
S000005037	0	0	0	0	0	0	Cell membrane Lipid anchor
S000004252	0	0	0	0	0	0	Cell membrane Lipid anchor
S000003449	0	0	0	0	23	0	Cell membrane Membrane Multi pass membrane
S000001618	0	0	0	0	0	0	Cell membrane Membrane, coated pit
S000000133	0	0	0	0	0	0	Cell membrane Membrane, coated pit
S000003765	0	0	0	0	0	0	Cell membrane Membrane, coated pit
S000003819	0	0	0	0	0	0	Cell membrane Membrane, coated pit
S000000603	0	0	0	0	6	0	Cell membrane Multi pass membrane protein
S000000530	0	0	0	0	12	0	Cell membrane Multi pass membrane protein
S000001032	0	0	0	0	13	0	Cell membrane Multi pass membrane protein
S000002500	0	0	0	0	10	0	Cell membrane Multi pass membrane protein
S000000968	0	0	0	0	10	0	Cell membrane Multi pass membrane protein
S000002447	0	0	0	0	10	0	Cell membrane Multi pass membrane protein
S000002446	0	0	0	0	10	0	Cell membrane Multi pass membrane protein
S000002445	0	0	0	0	10	0	Cell membrane Multi pass membrane protein
S000005285	0	0	0	0	6	0	Cell membrane Multi pass membrane protein
S000002792	0	0	0	0	5	0	Cell membrane Multi pass membrane protein
S000000499	0	0	0	0	8	0	Cell membrane Multi pass membrane protein
S000003456	0	0	0	0	13	0	Cell membrane Multi pass membrane protein
S000000272	0	0	0	0	12	0	Cell membrane Multi pass membrane protein
S000005219	0	0	0	0	12	0	Cell membrane Multi pass membrane protein
S000004345	0	0	8	0	2	0	Cell membrane Multi pass membrane protein
S000003273	0	0	9	0	2	0	Cell membrane Multi pass membrane protein
S000005136	0	0	0	0	7	0	Cell membrane Multi pass membrane protein
S000005512	0	0	0	0	7	0	Cell membrane Multi pass membrane protein
S000000563	0	0	0	0	5	0	Cell membrane Multi pass membrane protein
S000000575	0	0	0	0	12	0	Cell membrane Multi pass membrane protein
S000001814	0	0	0	0	12	0	Cell membrane Multi pass membrane protein
S000002193	0	0	0	0	7	0	Cell membrane Multi pass membrane protein
S000000290	0	0	0	0	8	0	Cell membrane Multi pass membrane protein
S000005463	0	0	1	0	12	0	Cell membrane Multi pass membrane protein
S000005267	0	0	6	0	2	0	Cell membrane Multi pass membrane protein
S000005833	0	0	3	0	12	0	Cell membrane Multi pass membrane protein
S000005597	0	0	0	0	11	0	Cell membrane Multi pass membrane protein
S000003748	0	0	2	0	14	0	Cell membrane Multi pass membrane protein
S000005238	0	0	0	0	7	0	Cell membrane Multi pass membrane protein
S000005979	0	0	1	0	12	0	Cell membrane Multi pass membrane protein
S000005679	0	0	2	0	12	0	Cell membrane Multi pass membrane protein
S000002976	0	0	0	0	8	0	Cell membrane Multi pass membrane protein
S000005957	0	0	0	0	8	0	Cell membrane Multi pass membrane protein
S000005687	0	0	1	0	10	0	Cell membrane Multi pass membrane protein
S000000078	0	0	0	0	2	0	Cell membrane Multi pass membrane protein
S000001382	0	0	0	0	12	0	Cell membrane Multi pass membrane protein
S000001383	0	0	0	0	12	0	Cell membrane Multi pass membrane protein
S000000247	0	0	0	0	11	0	Cell membrane Multi pass membrane protein
S000005827	0	0	0	0	3	0	Cell membrane Multi pass membrane protein
S000000920	0	0	1	0	4	0	Cell membrane Multi pass membrane protein
S000005482	0	0	0	0	10	0	Cell membrane Multi pass membrane protein
S000002353	0	0	1	0	12	0	Cell membrane Multi pass membrane protein
S000002567	0	0	0	0	12	0	Cell membrane Multi pass membrane protein
S000001309	0	0	0	0	8	0	Cell membrane Multi pass membrane protein
S000005612	0	0	0	0	2	0	Cell membrane Multi pass membrane protein
S000005031	0	0	0	0	2	0	Cell membrane Multi pass membrane protein
S000004537	0	0	0	0	2	0	Cell membrane Multi pass membrane protein
S000003951	0	0	0	0	13	0	Cell membrane Multi pass membrane protein
S000003370	0	0	0	0	12	0	Cell membrane Multi pass membrane protein
S000006360	0	0	0	0	12	0	Cell membrane Multi pass membrane protein
S000005799	0	0	0	0	12	0	Cell membrane Multi pass membrane protein
S000003297	0	0	0	0	11	0	Cell membrane Multi pass membrane protein
S000003978	0	0	1	0	12	0	Cell membrane Multi pass membrane protein
S000005905	0	0	0	0	13	0	Cell membrane Multi pass membrane protein
S000005438	0	0	0	0	0	0	Cell membrane Peripheral membrane protein
S000004672	0	0	0	0	0	0	Cell membrane Peripheral membrane protein
S000003594	0	0	0	0	0	0	Cell membrane Peripheral membrane protein
S000006375	0	0	0	0	0	0	Cell membrane Peripheral membrane protein
S000005028	0	0	0	0	0	0	Cell membrane Peripheral membrane protein
S000001229	0	0	0	0	0	0	Cell membrane Peripheral membrane protein
S000005697	0	0	0	0	0	0	Cell membrane Peripheral membrane protein
S000003636	0	0	0	0	0	0	Cell membrane Peripheral membrane protein
S000004951	0	0	0	0	0	0	Cell membrane Peripheral membrane protein
S000004209	0	0	0	0	0	0	Cell membrane Peripheral membrane protein
S000002177	0	0	0	0	0	0	Cell membrane Peripheral membrane protein
S000002756	0	0	0	0	0	0	Cell membrane Peripheral membrane protein
S000001445	0	0	0	0	0	0	Cell membrane Peripheral membrane protein
S000001925	0	0	0	0	0	0	Cell membrane Peripheral membrane protein
S000000869	0	0	0	0	0	0	Cell membrane Peripheral membrane protein
S000000622	0	0	0	0	0	0	Cell membrane Peripheral membrane protein
S000005117	0	0	0	0	0	0	Cell membrane Peripheral membrane protein
S000001367	0	0	0	0	0	0	Cell membrane Peripheral membrane protein
S000004992	0	0	0	0	0	0	Cell membrane Peripheral membrane protein
S000003692	0	0	0	0	0	0	Cell membrane Peripheral membrane protein
S000002871	0	0	0	0	0	0	Cell membrane Peripheral membrane protein
S000001048	0	0	0	0	0	0	Cell membrane Peripheral membrane protein
S000006101	0	0	0	0	0	0	Cell membrane Peripheral membrane protein
S000003827	0	0	0	0	0	0	Cell membrane Peripheral membrane protein
S000001686	0	0	0	0	0	0	Cell membrane Peripheral membrane protein
S000000895	0	0	0	0	0	0	Cell membrane Peripheral membrane protein
S000007591	0	0	0	0	0	0	Cell membrane Peripheral membrane protein
S000002170	0	0	0	0	0	0	Cell membrane Peripheral membrane protein
S000002618	0	0	0	0	0	0	Cell membrane Peripheral membrane protein
S000005469	0	0	0	0	0	0	Cell membrane Peripheral membrane protein
S000001134	0	0	1	0	12	0	Cell membrane Probable Multi pass
S000004619	0	0	0	0	0	0	Cell membrane Prospore membrane
S000006279	0	0	2	0	1	0	Cell membrane Single pass membrane protein
S000005187	0	0	0	0	1	0	Cell membrane Single pass membrane protein
S000003453	0	0	0	0	1	0	Cell membrane Single pass membrane protein
S000004365	0	0	12	0	1	0	Cell membrane Single pass membrane protein
S000004845	0	0	0	0	0	0	Cell tip NoteLocalizes at the mating
S000003944	0	0	0	0	0	0	Cell tip NoteLocalizes to a sharp patch at
S000005768	0	0	0	0	0	0	cell wall
S000005781	0	0	0	0	0	0	cell wall NotePredominantly at sites of
S000001073	0	0	0	0	0	0	Chromosome Chromosome, telomere
S000005721	0	0	0	0	0	0	Chromosome, centromere Chromosome,
S000002379	0	0	0	0	0	0	Chromosome, telomere
S000005130	0	0	0	0	0	0	Chromosome, telomere Potential
S000002489	0	0	0	0	0	0	Chromosome, telomere Probable
S000006005	0	0	0	0	0	0	Cytoplasm
S000002258	0	0	0	0	0	0	Cytoplasm
S000003910	0	0	0	0	0	0	Cytoplasm
S000001226	0	0	0	0	0	0	Cytoplasm
S000000867	0	0	0	0	0	0	Cytoplasm
S000000111	0	0	0	0	0	0	Cytoplasm
S000004796	0	0	0	0	0	0	Cytoplasm
S000005446	0	0	0	0	0	0	Cytoplasm
S000004918	0	0	0	0	0	0	Cytoplasm
S000002932	0	0	0	0	0	0	Cytoplasm
S000002622	0	0	0	0	0	0	Cytoplasm
S000004099	0	2	0	0	0	0	Cytoplasm
S000001782	0	0	0	0	0	0	Cytoplasm
S000000047	0	0	0	0	0	0	Cytoplasm
S000000398	0	0	0	0	0	0	Cytoplasm
S000005982	0	0	0	0	0	0	Cytoplasm
S000001729	0	0	0	0	0	0	Cytoplasm
S000003620	0	0	0	0	0	0	Cytoplasm
S000003233	0	0	0	0	0	0	Cytoplasm
S000000187	0	0	0	0	0	0	Cytoplasm
S000002849	0	0	0	0	0	0	Cytoplasm
S000000353	0	0	0	0	0	0	Cytoplasm
S000001055	0	0	0	0	0	0	Cytoplasm
S000002788	0	0	0	0	0	0	Cytoplasm
S000002534	0	0	0	0	0	0	Cytoplasm
S000003170	0	0	0	0	0	0	Cytoplasm
S000001179	0	0	0	0	0	0	Cytoplasm
S000004384	0	0	0	0	0	0	Cytoplasm
S000004562	0	0	0	0	0	0	Cytoplasm
S000002729	0	0	0	0	0	0	Cytoplasm
S000005419	0	0	0	0	0	0	Cytoplasm
S000002985	0	0	0	0	0	0	Cytoplasm
S000006389	0	0	0	0	0	0	Cytoplasm
S000003148	0	0	0	0	0	0	Cytoplasm
S000002271	0	0	0	0	0	0	Cytoplasm
S000004179	0	0	0	0	0	0	Cytoplasm
S000005290	0	0	0	0	0	0	Cytoplasm
S000006070	0	0	0	0	0	0	Cytoplasm
S000001214	0	0	0	0	0	0	Cytoplasm
S000000174	0	0	0	0	0	0	Cytoplasm
S000005203	0	0	0	0	0	0	Cytoplasm
S000004104	0	0	0	0	0	0	Cytoplasm
S000003909	0	0	0	0	0	0	Cytoplasm
S000000056	0	0	0	0	0	0	Cytoplasm
S000006036	0	0	0	0	0	0	Cytoplasm
S000000628	0	0	0	0	0	0	Cytoplasm
S000002300	0	0	0	0	0	0	Cytoplasm
S000003374	0	0	0	0	0	0	Cytoplasm
S000001871	0	0	0	0	0	0	Cytoplasm
S000004888	0	0	0	0	0	0	Cytoplasm
S000004579	0	0	0	0	0	0	Cytoplasm
S000001571	0	0	0	0	0	0	Cytoplasm
S000005802	0	0	0	0	0	0	Cytoplasm
S000005829	0	0	0	0	0	0	Cytoplasm
S000003870	0	0	0	0	0	0	Cytoplasm
S000003320	0	0	0	0	0	0	Cytoplasm
S000004205	0	0	0	0	0	0	Cytoplasm
S000002575	0	0	0	0	0	0	Cytoplasm
S000005638	0	0	0	0	0	0	Cytoplasm
S000001265	0	0	0	0	0	0	Cytoplasm
S000000359	0	0	0	0	0	0	Cytoplasm
S000004168	0	0	0	0	0	0	Cytoplasm
S000001252	0	0	0	0	0	0	Cytoplasm
S000004372	0	0	0	0	0	0	Cytoplasm
S000000650	0	0	0	0	0	0	Cytoplasm
S000005063	0	0	0	0	0	0	Cytoplasm
S000003078	0	0	0	0	0	0	Cytoplasm
S000002562	0	0	0	0	0	0	Cytoplasm
S000000010	0	0	0	0	0	0	Cytoplasm
S000006040	0	0	0	0	0	0	Cytoplasm
S000005730	0	0	0	0	0	0	Cytoplasm
S000003775	0	0	0	0	0	0	Cytoplasm
S000004935	0	0	0	0	0	0	Cytoplasm
S000001443	0	0	0	0	0	0	Cytoplasm
S000000797	0	0	0	0	0	0	Cytoplasm
S000001157	0	0	0	0	0	0	Cytoplasm
S000005060	0	0	0	0	0	0	Cytoplasm
S000004946	0	0	0	0	0	0	Cytoplasm
S000001365	0	0	0	0	0	0	Cytoplasm
S000001674	0	0	0	0	0	0	Cytoplasm
S000004162	0	0	0	0	0	0	Cytoplasm
S000001940	0	0	0	0	0	0	Cytoplasm
S000005135	0	0	0	0	0	0	Cytoplasm
S000001687	0	0	0	0	0	0	Cytoplasm
S000003898	0	0	0	0	0	0	Cytoplasm
S000000197	0	0	0	0	0	0	Cytoplasm
S000003737	0	0	0	0	0	0	Cytoplasm
S000004428	0	0	0	0	0	0	Cytoplasm
S000003190	0	0	0	0	0	0	Cytoplasm
S000001564	0	0	0	0	0	0	Cytoplasm
S000005659	0	0	0	0	0	0	Cytoplasm
S000004239	0	0	0	0	0	0	Cytoplasm
S000001031	0	0	0	0	0	0	Cytoplasm
S000004633	0	0	0	0	0	0	Cytoplasm
S000002924	0	0	0	0	0	0	Cytoplasm
S000004134	0	0	0	0	0	0	Cytoplasm
S000003486	0	0	0	0	0	0	Cytoplasm
S000001217	0	0	0	0	0	0	Cytoplasm
S000002320	0	0	0	0	0	0	Cytoplasm
S000004196	0	0	0	0	0	0	Cytoplasm
S000000347	0	0	0	0	0	0	Cytoplasm
S000004833	0	0	0	0	0	0	Cytoplasm
S000002203	0	0	0	0	0	0	Cytoplasm
S000002947	0	0	0	0	0	0	Cytoplasm
S000005915	0	0	0	0	0	0	Cytoplasm
S000000305	0	0	0	0	0	0	Cytoplasm
S000005079	0	0	0	0	0	0	Cytoplasm
S000004719	0	0	0	0	0	0	Cytoplasm
S000003703	0	0	0	0	0	0	Cytoplasm
S000003952	0	0	0	0	0	0	Cytoplasm
S000006062	0	0	0	0	0	0	Cytoplasm
S000004835	0	0	0	0	0	0	Cytoplasm
S000000400	0	0	0	0	0	0	Cytoplasm
S000003251	0	0	0	0	0	0	Cytoplasm
S000004722	0	0	0	0	0	0	Cytoplasm
S000005646	0	0	0	0	0	0	Cytoplasm
S000006031	0	0	0	0	0	0	Cytoplasm
S000000938	0	0	0	0	0	0	Cytoplasm
S000002294	0	0	0	0	0	0	Cytoplasm
S000005690	0	0	0	0	0	0	Cytoplasm
S000000029	0	0	0	0	0	0	Cytoplasm
S000005199	0	0	0	0	0	0	Cytoplasm
S000004465	0	0	0	0	0	0	Cytoplasm
S000003673	0	0	0	3	0	0	Cytoplasm
S000006239	0	0	0	0	0	0	Cytoplasm
S000002680	0	0	0	0	0	0	Cytoplasm
S000004356	0	1	0	0	0	0	Cytoplasm
S000004048	0	0	0	0	0	0	Cytoplasm
S000002656	0	0	0	0	0	0	Cytoplasm
S000005898	0	0	0	0	0	0	Cytoplasm
S000005788	0	0	0	0	0	0	Cytoplasm
S000000864	0	0	0	0	0	0	Cytoplasm
S000001476	0	2	0	0	0	0	Cytoplasm
S000006144	0	0	0	0	0	0	Cytoplasm
S000001784	0	0	0	0	0	0	Cytoplasm
S000004863	0	0	0	0	0	0	Cytoplasm
S000002397	0	0	0	0	0	0	Cytoplasm
S000006209	0	0	0	0	0	0	Cytoplasm
S000001792	0	0	0	0	0	0	Cytoplasm
S000002382	0	0	0	0	0	0	Cytoplasm
S000002451	0	1	0	0	0	0	Cytoplasm
S000005753	0	0	0	0	0	0	Cytoplasm
S000002936	0	0	0	0	0	0	Cytoplasm
S000002341	0	0	0	0	0	0	Cytoplasm
S000005793	0	0	0	0	0	0	Cytoplasm
S000000476	0	0	0	0	0	0	Cytoplasm
S000000171	0	0	0	0	0	0	Cytoplasm
S000000905	0	0	0	0	0	0	Cytoplasm
S000006027	0	0	0	0	0	0	Cytoplasm
S000006161	0	0	0	0	0	0	Cytoplasm
S000003500	0	0	0	0	0	0	Cytoplasm
S000005810	0	0	0	0	0	0	Cytoplasm
S000004164	0	0	0	0	0	0	Cytoplasm
S000006038	0	0	0	0	0	0	Cytoplasm
S000003674	0	0	0	0	0	0	Cytoplasm
S000003394	0	0	0	0	0	0	Cytoplasm
S000003017	0	0	0	0	0	0	Cytoplasm
S000000221	0	0	0	0	0	0	Cytoplasm
S000003689	0	0	0	0	0	0	Cytoplasm
S000000215	0	0	0	0	0	0	Cytoplasm
S000000344	0	0	0	0	0	0	Cytoplasm
S000005441	0	0	0	0	0	0	Cytoplasm
S000005938	0	0	0	0	0	0	Cytoplasm
S000004739	0	0	0	0	0	0	Cytoplasm
S000003472	0	0	0	0	0	0	Cytoplasm
S000004818	0	0	0	0	0	0	Cytoplasm
S000002424	0	0	0	0	0	0	Cytoplasm
S000004123	0	0	0	0	0	0	Cytoplasm
S000004821	0	0	0	0	0	0	Cytoplasm
S000001651	0	0	0	0	0	0	Cytoplasm
S000001664	0	0	0	0	0	0	Cytoplasm
S000000901	0	0	0	0	0	0	Cytoplasm
S000001003	0	0	0	0	0	0	Cytoplasm
S000000164	0	0	0	0	0	0	Cytoplasm
S000005422	0	0	0	0	0	0	Cytoplasm
S000000523	0	0	0	0	0	0	Cytoplasm
S000002968	0	0	0	0	0	0	Cytoplasm
S000003067	0	0	0	0	0	0	Cytoplasm
S000001473	0	0	0	0	0	0	Cytoplasm
S000004419	0	0	0	0	0	0	Cytoplasm
S000001434	0	0	0	0	0	0	Cytoplasm
S000005486	0	0	0	0	0	0	Cytoplasm
S000004294	0	0	0	0	0	0	Cytoplasm
S000003985	0	0	0	0	0	0	Cytoplasm
S000001057	0	0	0	0	0	0	Cytoplasm
S000005018	0	0	0	0	0	0	Cytoplasm
S000002213	0	0	0	0	0	0	Cytoplasm
S000000805	0	0	0	0	0	0	Cytoplasm
S000003146	0	0	0	0	0	0	Cytoplasm
S000006105	0	0	0	0	0	0	Cytoplasm
S000001625	0	0	0	0	0	0	Cytoplasm
S000003785	0	0	0	0	0	0	Cytoplasm
S000005991	0	0	0	0	0	0	Cytoplasm
S000003438	0	0	0	0	0	0	Cytoplasm
S000004606	0	0	0	0	0	0	Cytoplasm
S000005436	0	0	0	0	0	0	Cytoplasm
S000000779	0	0	0	0	0	0	Cytoplasm
S000004585	0	0	0	0	0	0	Cytoplasm
S000002198	0	0	0	0	0	0	Cytoplasm
S000006335	0	0	0	0	0	0	Cytoplasm
S000005779	0	0	0	0	0	0	Cytoplasm
S000002569	0	0	0	0	0	0	Cytoplasm
S000004355	0	0	0	0	0	0	Cytoplasm
S000004185	0	0	0	0	0	0	Cytoplasm
S000001654	0	0	0	0	0	0	Cytoplasm
S000004275	0	0	0	0	0	0	Cytoplasm
S000003833	0	0	0	0	0	0	Cytoplasm
S000005035	0	0	0	0	0	0	Cytoplasm
S000000811	0	0	0	0	0	0	Cytoplasm
S000000465	0	0	0	0	0	0	Cytoplasm
S000004430	0	0	0	0	0	0	Cytoplasm
S000005043	0	0	0	0	0	0	Cytoplasm
S000005001	0	0	0	0	0	0	Cytoplasm
S000001021	0	0	0	0	0	0	Cytoplasm
S000002474	0	0	0	0	0	0	Cytoplasm
S000000229	0	0	0	0	0	0	Cytoplasm
S000001698	0	0	0	0	0	0	Cytoplasm
S000003624	0	0	0	0	0	0	Cytoplasm
S000002478	0	0	0	0	0	0	Cytoplasm
S000004902	0	0	0	0	0	0	Cytoplasm
S000005316	0	0	0	0	0	0	Cytoplasm
S000002946	0	0	0	0	0	0	Cytoplasm
S000003062	0	0	0	0	0	0	Cytoplasm
S000001508	0	0	0	0	0	0	Cytoplasm
S000002332	0	0	0	0	0	0	Cytoplasm
S000003664	0	0	0	0	0	0	Cytoplasm
S000003102	0	0	0	0	0	0	Cytoplasm
S000001312	0	0	0	0	0	0	Cytoplasm
S000003319	0	0	0	0	0	0	Cytoplasm
S000005208	0	0	0	0	0	0	Cytoplasm
S000003715	0	0	0	0	0	0	Cytoplasm
S000000729	0	0	0	0	0	0	Cytoplasm
S000000605	0	0	0	0	0	0	Cytoplasm
S000001610	0	0	0	0	0	0	Cytoplasm
S000004711	0	0	0	0	0	0	Cytoplasm
S000005260	0	0	0	0	0	0	Cytoplasm
S000000147	0	0	0	0	0	0	Cytoplasm
S000002591	0	0	0	0	0	0	Cytoplasm
S000005807	0	0	0	0	0	0	Cytoplasm
S000000934	0	0	0	0	0	0	Cytoplasm
S000002179	0	0	0	0	0	0	Cytoplasm
S000001849	0	0	0	0	0	0	Cytoplasm
S000004189	0	0	0	0	0	0	Cytoplasm
S000001689	0	0	0	0	0	0	Cytoplasm
S000006065	0	0	0	0	0	0	Cytoplasm
S000002205	0	0	0	0	0	0	Cytoplasm
S000002708	0	0	0	0	0	0	Cytoplasm
S000001599	0	0	0	0	0	0	Cytoplasm
S000000015	0	0	0	0	0	0	Cytoplasm
S000005405	0	0	0	0	0	0	Cytoplasm
S000004479	0	0	0	0	0	0	Cytoplasm
S000002389	0	0	0	0	0	0	Cytoplasm
S000000877	0	0	0	0	0	0	Cytoplasm
S000006073	0	0	0	0	0	0	Cytoplasm
S000003293	0	0	0	0	0	0	Cytoplasm
S000005164	0	0	0	0	0	0	Cytoplasm
S000003030	0	0	0	0	0	0	Cytoplasm
S000000422	0	0	0	0	0	0	Cytoplasm
S000003666	0	0	0	0	0	0	Cytoplasm
S000001699	0	0	0	0	0	0	Cytoplasm
S000002610	0	0	0	0	0	0	Cytoplasm
S000002935	0	0	0	0	0	0	Cytoplasm
S000000034	0	0	0	0	0	0	Cytoplasm
S000003405	0	0	0	0	0	0	Cytoplasm
S000002348	0	0	0	0	0	0	Cytoplasm
S000004238	0	0	0	0	0	0	Cytoplasm
S000005746	0	0	0	0	0	0	Cytoplasm
S000003753	0	0	0	0	0	0	Cytoplasm
S000004379	0	0	0	0	0	0	Cytoplasm
S000000471	0	0	0	0	0	0	Cytoplasm
S000006319	0	0	0	0	0	0	Cytoplasm
S000001319	0	0	0	0	0	0	Cytoplasm
S000005107	0	0	0	0	0	0	Cytoplasm
S000005427	0	0	0	0	0	0	Cytoplasm
S000005645	0	0	0	0	0	0	Cytoplasm
S000000872	0	1	0	0	0	0	Cytoplasm
S000001328	0	1	0	0	0	0	Cytoplasm
S000004065	0	0	0	0	0	0	Cytoplasm
S000006306	0	0	0	0	0	0	Cytoplasm
S000003317	0	0	0	0	0	0	Cytoplasm
S000000780	0	0	0	0	0	0	Cytoplasm
S000002826	0	0	0	0	0	0	Cytoplasm
S000002240	0	0	0	0	0	0	Cytoplasm
S000004750	0	0	0	0	0	0	Cytoplasm
S000001489	0	0	0	0	0	0	Cytoplasm
S000000993	0	0	0	0	0	0	Cytoplasm
S000001395	0	0	0	0	0	0	Cytoplasm
S000001663	0	0	0	0	0	0	Cytoplasm
S000003713	0	0	0	0	0	0	Cytoplasm
S000005245	0	0	0	0	0	0	Cytoplasm
S000002156	0	0	0	0	0	0	Cytoplasm
S000000123	0	0	0	0	0	0	Cytoplasm
S000006141	0	0	0	0	0	0	Cytoplasm
S000003103	0	0	0	0	0	0	Cytoplasm
S000004855	0	0	0	0	0	0	Cytoplasm
S000005839	0	0	0	0	0	0	Cytoplasm
S000000395	0	0	0	0	0	0	Cytoplasm
S000004051	0	0	0	0	0	0	Cytoplasm
S000006436	0	0	0	0	0	0	Cytoplasm
S000002999	0	0	0	0	0	0	Cytoplasm
S000003380	0	0	0	0	0	0	Cytoplasm
S000004336	0	0	0	0	0	0	Cytoplasm
S000003266	0	0	0	0	0	0	Cytoplasm
S000001052	0	0	0	0	0	0	Cytoplasm
S000002879	0	0	0	0	0	0	Cytoplasm
S000006437	0	0	0	0	0	0	Cytoplasm
S000002104	0	0	0	0	0	0	Cytoplasm
S000004398	0	0	0	0	0	0	Cytoplasm
S000005760	0	0	0	0	0	0	Cytoplasm
S000002135	0	0	0	0	0	0	Cytoplasm
S000001314	0	0	0	0	0	0	Cytoplasm
S000002350	0	0	0	0	0	0	Cytoplasm
S000002295	0	0	0	0	0	0	Cytoplasm
S000004807	0	0	0	0	0	0	Cytoplasm
S000006438	0	0	0	0	0	0	Cytoplasm
S000004175	0	0	0	0	0	0	Cytoplasm
S000002908	0	0	0	0	0	0	Cytoplasm
S000004317	0	0	0	0	0	0	Cytoplasm
S000005589	0	0	0	0	0	0	Cytoplasm
S000002343	0	0	0	0	0	0	Cytoplasm
S000002293	0	0	0	0	0	0	Cytoplasm
S000006247	0	0	0	0	0	0	Cytoplasm
S000003855	0	0	0	0	0	0	Cytoplasm
S000005106	0	0	0	0	0	0	Cytoplasm
S000001183	0	0	0	0	0	0	Cytoplasm
S000000235	0	0	0	0	0	0	Cytoplasm
S000002419	0	0	0	0	0	0	Cytoplasm
S000006052	0	0	0	0	0	0	Cytoplasm
S000004538	0	0	0	0	0	0	Cytoplasm
S000004440	0	0	0	0	0	0	Cytoplasm
S000003044	0	0	0	0	0	0	Cytoplasm
S000006119	0	0	0	0	0	0	Cytoplasm
S000001025	0	0	0	0	0	0	Cytoplasm
S000003968	0	0	0	0	0	0	Cytoplasm
S000003115	0	0	0	0	0	0	Cytoplasm
S000005011	0	0	0	0	0	0	Cytoplasm
S000002239	0	0	0	0	0	0	Cytoplasm
S000005399	0	0	0	0	0	0	Cytoplasm
S000002288	0	0	0	0	0	0	Cytoplasm
S000002159	0	0	0	0	0	0	Cytoplasm
S000002663	0	0	0	0	0	0	Cytoplasm
S000004848	0	0	0	0	0	0	Cytoplasm
S000003657	0	0	0	0	0	0	Cytoplasm
S000004843	0	0	0	0	0	0	Cytoplasm
S000002432	0	0	0	0	0	0	Cytoplasm
S000000252	0	0	0	0	0	0	Cytoplasm
S000004751	0	0	0	0	0	0	Cytoplasm
S000002241	0	0	0	0	0	0	Cytoplasm
S000004486	0	0	0	0	0	0	Cytoplasm
S000002855	0	0	0	0	0	0	Cytoplasm
S000002858	0	0	0	0	0	0	Cytoplasm
S000004488	0	0	0	0	0	0	Cytoplasm
S000005481	0	0	0	0	0	0	Cytoplasm
S000005246	0	0	0	0	0	0	Cytoplasm
S000001765	0	0	0	0	0	0	Cytoplasm
S000003672	0	0	0	0	0	0	Cytoplasm
S000003350	0	0	0	0	0	0	Cytoplasm
S000006336	0	0	0	0	0	0	Cytoplasm
S000000876	0	0	0	0	0	0	Cytoplasm
S000001331	0	0	0	0	0	0	Cytoplasm
S000003259	0	0	0	0	0	0	Cytoplasm
S000004325	0	0	0	0	0	0	Cytoplasm
S000003157	0	0	0	0	0	0	Cytoplasm
S000000933	0	0	0	0	0	0	Cytoplasm
S000001063	0	0	0	0	0	0	Cytoplasm
S000001639	0	0	0	0	0	0	Cytoplasm
S000005693	0	0	0	0	0	0	Cytoplasm
S000004254	0	0	0	0	0	0	Cytoplasm
S000004380	0	0	0	0	0	0	Cytoplasm
S000002219	0	0	0	0	0	0	Cytoplasm
S000004278	0	0	0	0	0	0	Cytoplasm
S000005708	0	0	0	0	0	0	Cytoplasm
S000004433	0	0	0	0	0	0	Cytoplasm
S000004528	0	0	0	0	0	0	Cytoplasm
S000003906	0	0	0	0	0	0	Cytoplasm
S000001246	0	0	0	0	0	0	Cytoplasm
S000000168	0	0	0	0	0	0	Cytoplasm
S000000904	0	0	0	0	0	0	Cytoplasm
S000003446	0	0	0	0	0	0	Cytoplasm
S000004038	0	0	0	0	0	0	Cytoplasm
S000005644	0	0	0	0	0	0	Cytoplasm
S000001936	0	0	0	0	0	0	Cytoplasm
S000000931	0	0	0	0	0	0	Cytoplasm
S000000418	0	0	0	0	0	0	Cytoplasm
S000000284	0	0	0	0	0	0	Cytoplasm
S000001330	0	0	0	0	0	0	Cytoplasm
S000001326	0	0	0	0	0	0	Cytoplasm
S000003604	0	0	0	0	0	0	Cytoplasm
S000001440	0	0	0	0	0	0	Cytoplasm
S000005533	0	0	0	0	0	0	Cytoplasm
S000000898	0	0	0	0	0	0	Cytoplasm
S000004748	0	0	0	0	0	0	Cytoplasm
S000004977	0	0	0	0	0	0	Cytoplasm
S000004177	0	0	0	0	0	0	Cytoplasm
S000004390	0	0	0	0	0	0	Cytoplasm
S000005602	0	0	0	0	0	0	Cytoplasm
S000005255	0	0	0	0	0	0	Cytoplasm
S000003503	0	0	0	0	0	0	Cytoplasm
S000002597	0	0	0	0	0	0	Cytoplasm
S000000376	0	0	0	0	0	0	Cytoplasm
S000003573	0	0	0	0	0	0	Cytoplasm
S000000718	0	0	0	0	0	0	Cytoplasm
S000001799	0	0	0	0	0	0	Cytoplasm
S000001106	0	0	0	0	0	0	Cytoplasm
S000002576	0	0	0	0	0	0	Cytoplasm
S000002510	0	0	0	0	0	0	Cytoplasm
S000005553	0	0	0	0	0	0	Cytoplasm
S000000514	0	0	0	0	0	0	Cytoplasm
S000003941	0	0	0	0	0	0	Cytoplasm
S000001872	0	0	0	0	0	0	Cytoplasm
S000004050	0	0	0	0	0	0	Cytoplasm
S000006285	0	0	0	0	0	0	Cytoplasm
S000000172	0	0	0	0	0	0	Cytoplasm
S000002444	0	0	0	0	0	0	Cytoplasm
S000006081	0	0	0	0	0	0	Cytoplasm
S000003496	0	0	0	0	0	0	Cytoplasm
S000001061	0	0	0	0	0	0	Cytoplasm
S000002749	0	0	0	0	0	0	Cytoplasm
S000002430	0	0	0	0	0	0	Cytoplasm
S000006299	0	0	0	0	0	0	Cytoplasm
S000001340	0	0	0	0	0	0	Cytoplasm
S000005457	0	0	0	0	0	0	Cytoplasm
S000005930	0	0	0	0	0	0	Cytoplasm
S000002620	0	0	0	0	0	0	Cytoplasm
S000001404	0	0	0	0	0	0	Cytoplasm
S000002302	0	0	0	0	0	0	Cytoplasm
S000003825	0	0	0	0	0	0	Cytoplasm
S000003551	0	1	0	0	0	0	Cytoplasm
S000002596	0	0	0	0	0	0	Cytoplasm
S000001202	0	0	0	0	0	0	Cytoplasm
S000005949	0	0	0	0	0	0	Cytoplasm
S000004614	0	0	0	0	0	0	Cytoplasm
S000001399	0	0	0	0	0	0	Cytoplasm
S000002957	0	0	0	0	0	0	Cytoplasm
S000005617	0	0	0	0	0	0	Cytoplasm
S000000977	0	0	0	0	0	0	Cytoplasm
S000000330	0	0	0	0	0	0	Cytoplasm
S000002481	0	0	0	0	0	0	Cytoplasm
S000004874	0	0	0	0	0	0	Cytoplasm
S000002408	0	0	0	0	0	0	Cytoplasm
S000002270	0	0	0	0	0	0	Cytoplasm
S000005951	0	0	0	0	0	0	Cytoplasm
S000000265	0	0	0	0	0	0	Cytoplasm
S000002761	0	1	0	0	0	0	Cytoplasm
S000004490	0	3	0	0	0	0	Cytoplasm
S000002861	0	2	0	0	0	0	Cytoplasm
S000005382	0	0	0	0	0	0	Cytoplasm
S000004464	0	0	0	0	0	0	Cytoplasm
S000001153	0	0	0	0	0	0	Cytoplasm
S000000738	0	0	0	0	0	0	Cytoplasm
S000002476	0	0	0	0	0	0	Cytoplasm
S000001418	0	0	0	0	0	0	Cytoplasm
S000004014	0	0	0	0	0	0	Cytoplasm
S000002249	0	0	0	0	0	0	Cytoplasm
S000003864	0	0	0	0	0	0	Cytoplasm
S000002655	0	0	0	0	0	0	Cytoplasm
S000001397	0	0	0	0	0	0	Cytoplasm
S000005156	0	0	0	0	0	0	Cytoplasm
S000005986	0	0	0	0	0	0	Cytoplasm
S000002903	0	0	0	0	0	0	Cytoplasm
S000004563	0	0	0	0	0	0	Cytoplasm
S000005886	0	0	0	0	0	0	Cytoplasm
S000006104	0	0	0	0	0	0	Cytoplasm
S000002383	0	0	0	0	0	0	Cytoplasm
S000003426	0	0	0	0	0	0	Cytoplasm
S000003894	0	0	0	0	0	0	Cytoplasm
S000000077	0	0	0	0	0	0	Cytoplasm
S000000826	0	0	0	0	0	0	Cytoplasm
S000000151	0	0	0	0	0	0	Cytoplasm
S000000200	0	0	0	0	0	0	Cytoplasm
S000000420	0	0	0	0	0	0	Cytoplasm
S000003028	0	0	0	0	0	0	Cytoplasm
S000000341	0	0	0	0	0	0	Cytoplasm
S000000342	0	0	0	0	0	0	Cytoplasm
S000002647	0	0	0	0	0	0	Cytoplasm
S000002674	0	0	0	0	0	0	Cytoplasm
S000002741	0	0	0	0	0	0	Cytoplasm
S000002778	0	0	0	0	0	0	Cytoplasm
S000002852	0	0	0	0	0	0	Cytoplasm
S000002594	0	0	0	0	0	0	Cytoplasm
S000000746	0	0	0	0	0	0	Cytoplasm
S000003004	0	0	0	0	0	0	Cytoplasm
S000007346	0	0	0	0	0	0	Cytoplasm
S000001075	0	0	0	0	0	0	Cytoplasm
S000001173	0	0	0	0	0	0	Cytoplasm
S000001370	0	0	0	0	0	0	Cytoplasm
S000003890	0	0	0	0	0	0	Cytoplasm
S000003915	0	0	0	0	0	0	Cytoplasm
S000003553	0	0	0	0	0	0	Cytoplasm
S000001753	0	0	0	0	0	0	Cytoplasm
S000001506	0	0	0	0	0	0	Cytoplasm
S000001554	0	0	0	0	0	0	Cytoplasm
S000001634	0	0	0	0	0	0	Cytoplasm
S000003930	0	0	0	0	0	0	Cytoplasm
S000003955	0	0	0	0	0	0	Cytoplasm
S000004116	0	0	0	0	0	0	Cytoplasm
S000004133	0	0	0	0	0	0	Cytoplasm
S000004167	0	0	0	0	0	0	Cytoplasm
S000004201	0	0	0	0	0	0	Cytoplasm
S000004215	0	0	0	0	0	0	Cytoplasm
S000004247	0	0	0	0	0	0	Cytoplasm
S000004277	0	0	0	0	0	0	Cytoplasm
S000004337	0	0	0	0	0	0	Cytoplasm
S000004411	0	0	0	0	0	0	Cytoplasm
S000004414	0	0	0	0	0	0	Cytoplasm
S000003871	0	0	0	0	0	0	Cytoplasm
S000004692	0	0	0	0	0	0	Cytoplasm
S000004696	0	0	0	0	0	0	Cytoplasm
S000007525	0	0	0	0	0	0	Cytoplasm
S000005144	0	0	0	0	0	0	Cytoplasm
S000005547	0	0	0	0	0	0	Cytoplasm
S000005447	0	0	0	0	0	0	Cytoplasm
S000005764	0	0	0	0	0	0	Cytoplasm
S000005822	0	0	0	0	0	0	Cytoplasm
S000005912	0	0	0	0	0	0	Cytoplasm
S000007627	0	0	0	0	0	0	Cytoplasm
S000005988	0	0	0	0	0	0	Cytoplasm
S000006029	0	0	0	0	0	0	Cytoplasm
S000006112	0	0	0	0	0	0	Cytoplasm
S000006120	0	0	0	0	0	0	Cytoplasm
S000006146	0	0	0	0	0	0	Cytoplasm
S000006150	0	0	0	0	0	0	Cytoplasm
S000000232	0	0	0	0	0	0	Cytoplasm
S000003430	0	0	0	0	0	0	Cytoplasm
S000002776	0	0	0	0	0	0	Cytoplasm
S000003517	0	0	0	0	0	0	Cytoplasm
S000004804	0	0	0	0	0	0	Cytoplasm Bud Bud neck
S000006170	0	0	0	0	0	0	Cytoplasm Bud Bud neck
S000002305	0	0	0	0	0	0	Cytoplasm Bud Bud neck
S000005830	0	0	0	0	0	0	Cytoplasm Bud Bud neck
S000000835	0	0	0	0	0	0	Cytoplasm Bud Bud neck Bud tip
S000005953	0	0	0	0	0	0	Cytoplasm Bud Bud neck Cytoplasm, cell
S000002399	0	0	0	0	0	0	Cytoplasm Bud Bud neck NoteLocalized to
S000005237	0	0	0	0	0	0	Cytoplasm Bud Bud neck NoteLocalizes to
S000005472	0	0	0	0	0	0	Cytoplasm Bud Bud neck NoteLocalizes to
S000002915	0	0	0	0	0	0	Cytoplasm Bud neck
S000003740	0	0	0	0	0	0	Cytoplasm Bud neck Cell tip NoteIn
S000002275	0	0	0	0	0	0	Cytoplasm Bud neck NoteFound in
S000005110	0	0	0	0	0	0	Cytoplasm Bud NoteArrives at the bud site
S000000022	0	0	0	0	0	0	Cytoplasm Bud NoteThe localization to the
S000000283	0	0	0	0	0	0	Cytoplasm By similarity
S000001002	0	0	0	0	0	0	Cytoplasm By similarity
S000003466	0	0	0	0	0	0	Cytoplasm By similarity
S000005990	0	0	0	0	0	0	Cytoplasm By similarity
S000000540	0	1	0	0	0	0	Cytoplasm By similarity
S000006012	0	1	0	0	0	0	Cytoplasm By similarity
S000004830	0	0	0	0	0	0	Cytoplasm By similarity
S000000857	0	0	0	0	0	0	Cytoplasm By similarity
S000001282	0	0	0	0	0	0	Cytoplasm By similarity
S000004706	0	0	0	0	0	0	Cytoplasm By similarity
S000004206	0	0	0	0	0	0	Cytoplasm By similarity
S000004019	0	0	0	0	0	0	Cytoplasm By similarity
S000004728	0	0	0	0	0	0	Cytoplasm By similarity
S000005013	0	0	0	0	0	0	Cytoplasm By similarity
S000005480	0	0	0	0	0	0	Cytoplasm By similarity
S000000183	0	0	0	0	0	0	Cytoplasm By similarity
S000000919	0	0	0	0	0	0	Cytoplasm By similarity
S000005487	0	0	0	0	0	0	Cytoplasm By similarity
S000003071	0	0	0	0	0	0	Cytoplasm By similarity
S000001280	0	0	0	0	0	0	Cytoplasm By similarity
S000002998	0	0	0	0	0	0	Cytoplasm By similarity
S000002233	0	0	0	0	0	0	Cytoplasm By similarity
S000000188	0	0	0	0	0	0	Cytoplasm By similarity
S000006064	0	0	0	0	0	0	Cytoplasm By similarity
S000003725	0	0	0	0	0	0	Cytoplasm By similarity
S000004332	0	0	0	0	0	0	Cytoplasm By similarity
S000005819	0	0	0	0	0	0	Cytoplasm By similarity
S000005896	0	0	0	0	0	0	Cytoplasm By similarity
S000002471	0	0	0	0	0	0	Cytoplasm By similarity
S000005400	0	0	0	0	0	0	Cytoplasm By similarity
S000001007	0	0	0	0	0	0	Cytoplasm By similarity
S000003726	0	0	0	0	0	0	Cytoplasm By similarity
S000004359	0	0	0	0	0	0	Cytoplasm By similarity
S000005122	0	0	0	0	0	0	Cytoplasm By similarity
S000003884	0	0	0	0	0	0	Cytoplasm By similarity
S000003647	0	0	0	0	0	0	Cytoplasm By similarity
S000003545	0	0	0	0	0	0	Cytoplasm By similarity
S000002261	0	0	0	0	0	0	Cytoplasm By similarity
S000000068	0	0	0	0	0	0	Cytoplasm By similarity
S000002146	0	0	0	0	0	0	Cytoplasm By similarity
S000002154	0	0	0	0	0	0	Cytoplasm By similarity
S000002148	0	0	0	0	0	0	Cytoplasm By similarity
S000000525	0	0	0	0	0	0	Cytoplasm By similarity
S000007390	0	0	0	0	0	0	Cytoplasm By similarity
S000007409	0	0	0	0	0	0	Cytoplasm By similarity
S000007394	0	0	0	0	0	0	Cytoplasm By similarity
S000007398	0	0	0	0	0	0	Cytoplasm By similarity
S000007400	0	0	0	0	0	0	Cytoplasm By similarity
S000007227	0	0	0	0	0	0	Cytoplasm By similarity
S000007344	0	0	0	0	0	0	Cytoplasm By similarity
S000007392	0	0	0	0	0	0	Cytoplasm By similarity
S000007396	0	0	0	0	0	0	Cytoplasm By similarity
S000007402	0	0	0	0	0	0	Cytoplasm By similarity
S000007403	0	0	0	0	0	0	Cytoplasm By similarity
S000007404	0	0	0	0	0	0	Cytoplasm By similarity
S000007405	0	0	0	0	0	0	Cytoplasm By similarity
S000007407	0	0	0	0	0	0	Cytoplasm By similarity
S000007367	0	0	0	0	0	0	Cytoplasm By similarity
S000007369	0	0	0	0	0	0	Cytoplasm By similarity
S000007421	0	0	0	0	0	0	Cytoplasm By similarity
S000003787	0	0	0	0	0	0	Cytoplasm By similarity
S000003789	0	0	0	0	0	0	Cytoplasm By similarity
S000007373	0	0	0	0	0	0	Cytoplasm By similarity
S000007375	0	0	0	0	0	0	Cytoplasm By similarity
S000007377	0	0	0	0	0	0	Cytoplasm By similarity
S000007379	0	0	0	0	0	0	Cytoplasm By similarity
S000007381	0	0	0	0	0	0	Cytoplasm By similarity
S000004504	0	0	0	0	0	0	Cytoplasm By similarity
S000004649	0	0	0	0	0	0	Cytoplasm By similarity
S000004654	0	0	0	0	0	0	Cytoplasm By similarity
S000007386	0	0	0	0	0	0	Cytoplasm By similarity
S000007384	0	0	0	0	0	0	Cytoplasm By similarity
S000007349	0	0	0	0	0	0	Cytoplasm By similarity
S000007351	0	0	0	0	0	0	Cytoplasm By similarity
S000007353	0	0	0	0	0	0	Cytoplasm By similarity
S000007355	0	0	0	0	0	0	Cytoplasm By similarity
S000007357	0	0	0	0	0	0	Cytoplasm By similarity
S000007359	0	0	0	0	0	0	Cytoplasm By similarity
S000007363	0	0	0	0	0	0	Cytoplasm By similarity
S000007361	0	0	0	0	0	0	Cytoplasm By similarity
S000004925	0	0	0	0	0	0	Cytoplasm By similarity Nucleus By
S000002660	0	0	0	0	0	0	Cytoplasm By similarity Nucleus By
S000003962	0	0	0	0	0	0	Cytoplasm By similarity Nucleus By
S000004339	0	0	0	0	0	0	Cytoplasm By similarity Nucleus envelope
S000000627	0	0	0	0	0	0	Cytoplasm By similarity Nucleus,
S000000873	0	0	0	0	0	0	Cytoplasm Cell projection
S000006026	0	0	0	0	0	0	Cytoplasm Cytoplasm Mitochondrion
S000005765	0	0	0	0	0	0	Cytoplasm Cytoplasm, cytoskeleton
S000006284	0	0	0	0	0	0	Cytoplasm Cytoplasm, cytoskeleton
S000005092	0	0	0	0	0	0	Cytoplasm Cytoplasm, cytoskeleton
S000004402	0	0	0	0	0	0	Cytoplasm Cytoplasm, cytoskeleton
S000006095	0	0	0	0	0	0	Cytoplasm Cytoplasm, cytoskeleton By
S000003973	0	0	0	0	0	0	Cytoplasm Cytoplasm, cytoskeleton Nucleus
S000003578	0	0	0	0	0	0	Cytoplasm Cytoplasm, cytoskeleton, spindle
S000000298	0	0	0	0	0	0	Cytoplasm Cytoplasm, P body
S000000128	0	0	0	0	0	0	Cytoplasm Cytoplasm, P body Nucleus
S000005008	0	0	0	0	0	0	Cytoplasm Cytoplasm, perinuclear region
S000003141	0	0	0	0	0	0	Cytoplasm Cytoplasm, perinuclear region
S000003659	0	0	0	0	0	0	Cytoplasm Cytoplasmic vesicle, COPI coated
S000006385	0	0	0	0	0	0	Cytoplasm Cytoplasmic vesicle, COPII coated
S000001371	0	0	0	0	0	0	Cytoplasm Cytoplasmic vesicle, COPII coated
S000002223	0	0	0	0	0	0	Cytoplasm Lipid
S000003596	0	0	0	0	0	0	Cytoplasm Mitochondrion
S000003179	0	0	0	0	0	0	Cytoplasm Mitochondrion
S000000052	0	0	0	0	0	0	Cytoplasm Mitochondrion
S000005420	0	0	0	0	0	0	Cytoplasm Mitochondrion
S000004798	0	0	0	0	0	0	Cytoplasm Mitochondrion
S000005501	0	0	0	0	0	0	Cytoplasm Mitochondrion
S000004360	0	0	0	0	0	0	Cytoplasm Mitochondrion
S000002913	0	0	0	0	0	0	Cytoplasm Mitochondrion
S000003401	0	0	0	0	0	0	Cytoplasm Mitochondrion
S000003859	0	0	0	0	0	0	Cytoplasm Mitochondrion
S000002385	0	0	0	0	0	0	Cytoplasm Mitochondrion Cytoplasm,
S000004641	0	2	0	0	0	0	Cytoplasm Mitochondrion intermembrane
S000007245	0	0	0	0	0	0	Cytoplasm Mitochondrion intermembrane
S000001158	0	0	0	0	0	0	Cytoplasm Mitochondrion intermembrane
S000001779	0	0	0	0	0	0	Cytoplasm Mitochondrion intermembrane
S000001550	0	0	0	0	0	0	Cytoplasm Mitochondrion intermembrane
S000003865	0	2	0	0	0	0	Cytoplasm Mitochondrion intermembrane
S000000817	0	0	0	0	0	0	Cytoplasm Mitochondrion NoteThe FAM1 1
S000002206	0	0	0	0	0	0	Cytoplasm Mitochondrion Nucleus
S000005381	0	0	0	0	0	0	Cytoplasm Mitochondrion Nucleus,
S000004255	0	0	0	0	2	0	Cytoplasm Multi pass
S000005127	0	0	0	0	0	0	Cytoplasm NoteAppears to be more
S000000978	0	0	0	0	0	0	Cytoplasm NoteAssociated with
S000002388	0	0	0	0	0	0	Cytoplasm NoteAssociated with translating
S000005153	0	0	0	0	0	0	Cytoplasm NoteAssociated with translating
S000000542	0	0	0	0	0	0	Cytoplasm NoteAssociates with translating
S000000464	0	0	0	0	0	0	Cytoplasm NoteBud and bud neck
S000004886	0	0	0	0	0	0	Cytoplasm NoteConcentrated at incipient
S000000760	0	0	0	0	0	0	Cytoplasm NoteConcentrates in the
S000003808	0	0	0	0	0	0	Cytoplasm NoteConcentrates in the
S000005635	0	0	0	0	0	0	Cytoplasm NoteCytoplasmic punctate
S000006352	0	0	0	0	0	0	Cytoplasm NoteCytoplasmic punctate
S000004333	0	0	0	0	0	0	Cytoplasm NoteDiffuse location throughout
S000003329	0	0	0	0	0	0	Cytoplasm NoteDisplays diffuse cytoplasmic
S000003332	0	0	0	0	0	0	Cytoplasm NoteDistributed throughout the
S000001115	0	0	0	0	0	0	Cytoplasm NoteEnriched at the cell
S000000143	0	0	0	0	0	0	Cytoplasm NoteLocalized to actin cortical
S000005880	0	0	0	0	0	0	Cytoplasm NoteLocalizes to cortical sites
S000002257	0	0	0	0	0	0	Cytoplasm NoteLocalizes to cytoplasm in a
S000005568	0	0	0	0	0	0	Cytoplasm NoteLocalizes to cytoplasm in a
S000002925	0	0	0	0	0	0	Cytoplasm NoteLocalizes to cytoplasm in a
S000006246	0	0	0	0	0	0	Cytoplasm NoteLocalizes to foci enriched
S000004926	0	0	0	0	0	0	Cytoplasm NoteMainly cytoplasmic
S000004260	0	0	0	0	0	0	Cytoplasm NotePredominantly cytoplasmic
S000005699	0	0	0	0	0	0	Cytoplasm NotePredominantly cytoplasmic
S000000848	0	0	0	0	0	0	Cytoplasm NotePunctate location throughout
S000002765	0	0	0	0	0	0	Cytoplasm NotePunctate pattern
S000002630	0	0	0	0	0	0	Cytoplasm NotePunctate pattern
S000001051	0	0	0	0	0	0	Cytoplasm NoteThe
S000005209	0	0	0	0	0	0	Cytoplasm NoteThe endosomal
S000005540	0	0	0	0	0	0	Cytoplasm Nucleus
S000003786	0	0	0	0	0	0	Cytoplasm Nucleus
S000005085	0	0	0	0	0	0	Cytoplasm Nucleus
S000005051	0	0	0	0	0	0	Cytoplasm Nucleus
S000005549	0	0	0	0	0	0	Cytoplasm Nucleus
S000000678	0	0	0	0	0	0	Cytoplasm Nucleus
S000002470	0	0	0	0	0	0	Cytoplasm Nucleus
S000001341	0	0	0	0	0	0	Cytoplasm Nucleus
S000002518	0	0	0	0	0	0	Cytoplasm Nucleus
S000003658	0	0	0	0	0	0	Cytoplasm Nucleus
S000000362	0	0	0	0	0	0	Cytoplasm Nucleus
S000003209	0	0	0	0	0	0	Cytoplasm Nucleus
S000004117	0	0	0	0	0	0	Cytoplasm Nucleus
S000002525	0	0	0	0	0	0	Cytoplasm Nucleus
S000004092	0	0	0	0	0	0	Cytoplasm Nucleus
S000000355	0	0	0	0	0	0	Cytoplasm Nucleus
S000005021	0	0	0	0	0	0	Cytoplasm Nucleus
S000004484	0	0	0	0	0	0	Cytoplasm Nucleus
S000004108	0	0	0	0	0	0	Cytoplasm Nucleus
S000004565	0	0	0	0	0	0	Cytoplasm Nucleus
S000003125	0	0	0	0	0	0	Cytoplasm Nucleus
S000004075	0	0	0	0	0	0	Cytoplasm Nucleus
S000002508	0	0	0	0	0	0	Cytoplasm Nucleus
S000005167	0	0	0	0	0	0	Cytoplasm Nucleus
S000001082	0	0	0	0	0	0	Cytoplasm Nucleus
S000002769	0	0	0	0	0	0	Cytoplasm Nucleus
S000002228	0	0	0	0	0	0	Cytoplasm Nucleus
S000000057	0	0	0	0	0	0	Cytoplasm Nucleus
S000002506	0	0	0	0	0	0	Cytoplasm Nucleus
S000004987	0	0	0	0	0	0	Cytoplasm Nucleus
S000000755	0	0	0	0	0	0	Cytoplasm Nucleus
S000005310	0	0	0	0	0	0	Cytoplasm Nucleus
S000000643	0	0	0	0	0	0	Cytoplasm Nucleus
S000003436	0	0	0	0	0	0	Cytoplasm Nucleus
S000001866	0	0	0	0	0	0	Cytoplasm Nucleus
S000004981	0	0	0	0	0	0	Cytoplasm Nucleus
S000000019	0	0	0	0	0	0	Cytoplasm Nucleus
S000000180	0	0	0	0	0	0	Cytoplasm Nucleus
S000002290	0	0	0	0	0	0	Cytoplasm Nucleus
S000004826	0	0	0	0	0	0	Cytoplasm Nucleus
S000003509	0	0	0	0	0	0	Cytoplasm Nucleus
S000003207	0	0	0	0	0	0	Cytoplasm Nucleus
S000001394	0	0	0	0	0	0	Cytoplasm Nucleus
S000003844	0	0	0	0	0	0	Cytoplasm Nucleus
S000006234	0	0	0	0	0	0	Cytoplasm Nucleus
S000004792	0	0	0	0	0	0	Cytoplasm Nucleus
S000002890	0	0	0	0	0	0	Cytoplasm Nucleus
S000003510	0	0	0	0	0	0	Cytoplasm Nucleus
S000003096	0	0	0	0	0	0	Cytoplasm Nucleus
S000003142	0	0	0	0	0	0	Cytoplasm Nucleus
S000005985	0	0	0	0	0	0	Cytoplasm Nucleus
S000002427	0	0	0	0	0	0	Cytoplasm Nucleus
S000005056	0	0	0	0	0	0	Cytoplasm Nucleus
S000006115	0	0	0	0	0	0	Cytoplasm Nucleus
S000005689	0	0	0	0	0	0	Cytoplasm Nucleus
S000000011	0	0	0	0	0	0	Cytoplasm Nucleus
S000002458	0	0	0	0	0	0	Cytoplasm Nucleus
S000004429	0	0	0	0	0	0	Cytoplasm Nucleus
S000003831	0	0	0	0	0	0	Cytoplasm Nucleus
S000006379	0	0	0	0	0	0	Cytoplasm Nucleus
S000007587	0	0	0	0	0	0	Cytoplasm Nucleus
S000003858	0	0	0	0	0	0	Cytoplasm Nucleus
S000000485	0	0	0	0	0	0	Cytoplasm Nucleus
S000004393	0	0	0	0	0	0	Cytoplasm Nucleus
S000004218	0	0	0	0	0	0	Cytoplasm Nucleus
S000001022	0	0	0	0	0	0	Cytoplasm Nucleus
S000003239	0	0	0	0	0	0	Cytoplasm Nucleus
S000000837	0	0	0	0	0	0	Cytoplasm Nucleus
S000005969	0	0	0	0	0	0	Cytoplasm Nucleus
S000005967	0	0	0	0	0	0	Cytoplasm Nucleus
S000004376	0	0	0	0	0	0	Cytoplasm Nucleus
S000003432	0	0	0	0	0	0	Cytoplasm Nucleus
S000006007	0	0	0	0	0	0	Cytoplasm Nucleus
S000006022	0	0	0	0	0	0	Cytoplasm Nucleus
S000004929	0	0	0	0	0	0	Cytoplasm Nucleus
S000005257	0	0	0	0	0	0	Cytoplasm Nucleus
S000000764	0	0	0	0	0	0	Cytoplasm Nucleus
S000000443	0	0	0	0	0	0	Cytoplasm Nucleus
S000002771	0	0	0	0	0	0	Cytoplasm Nucleus
S000005377	0	0	0	0	0	0	Cytoplasm Nucleus
S000003778	0	0	0	0	0	0	Cytoplasm Nucleus
S000003188	0	0	0	0	0	0	Cytoplasm Nucleus
S000000589	0	0	0	0	0	0	Cytoplasm Nucleus
S000001552	0	0	0	0	0	0	Cytoplasm Nucleus
S000001091	0	0	0	0	0	0	Cytoplasm Nucleus
S000001359	0	0	0	0	0	0	Cytoplasm Nucleus
S000004084	0	0	0	0	0	0	Cytoplasm Nucleus
S000001315	0	0	0	0	0	0	Cytoplasm Nucleus
S000005511	0	0	0	0	0	0	Cytoplasm Nucleus
S000001146	0	0	0	0	0	0	Cytoplasm Nucleus
S000005449	0	0	0	0	0	0	Cytoplasm Nucleus
S000005922	0	0	0	0	0	0	Cytoplasm Nucleus
S000005225	0	0	0	0	0	0	Cytoplasm Nucleus
S000000661	0	0	0	0	0	0	Cytoplasm Nucleus
S000000859	0	0	0	0	0	0	Cytoplasm Nucleus
S000003908	0	0	0	0	0	0	Cytoplasm Nucleus
S000000792	0	0	0	0	0	0	Cytoplasm Nucleus
S000001372	0	0	0	0	0	0	Cytoplasm Nucleus
S000002807	0	0	0	0	0	0	Cytoplasm Nucleus
S000004292	0	0	0	0	0	0	Cytoplasm Nucleus
S000005483	0	0	0	0	0	0	Cytoplasm Nucleus
S000005551	0	0	0	0	0	0	Cytoplasm Nucleus
S000007496	0	0	0	0	0	0	Cytoplasm Nucleus
S000001088	0	0	0	0	0	0	Cytoplasm Nucleus
S000004960	0	0	0	0	0	0	Cytoplasm Nucleus
S000002948	0	0	0	0	0	0	Cytoplasm Nucleus
S000001444	0	0	0	0	0	0	Cytoplasm Nucleus
S000003811	0	0	0	0	0	0	Cytoplasm Nucleus
S000003830	0	0	0	0	0	0	Cytoplasm Nucleus
S000003698	0	0	0	0	0	0	Cytoplasm Nucleus
S000006046	0	0	0	0	0	0	Cytoplasm Nucleus
S000002325	0	0	0	0	0	0	Cytoplasm Nucleus
S000003700	0	0	0	0	0	0	Cytoplasm Nucleus
S000002282	0	0	0	0	0	0	Cytoplasm Nucleus
S000001593	0	0	0	0	0	0	Cytoplasm Nucleus
S000004221	0	0	0	0	0	0	Cytoplasm Nucleus
S000003058	0	0	0	0	0	0	Cytoplasm Nucleus
S000001666	0	0	0	0	0	0	Cytoplasm Nucleus
S000004001	0	0	0	0	0	0	Cytoplasm Nucleus
S000001163	0	0	0	0	0	0	Cytoplasm Nucleus
S000002412	0	0	0	0	0	0	Cytoplasm Nucleus
S000007253	0	0	0	0	0	0	Cytoplasm Nucleus
S000005723	0	0	0	0	0	0	Cytoplasm Nucleus
S000000406	0	0	0	0	0	0	Cytoplasm Nucleus
S000005425	0	0	0	0	0	0	Cytoplasm Nucleus
S000001456	0	0	0	0	0	0	Cytoplasm Nucleus
S000001308	0	0	0	0	0	0	Cytoplasm Nucleus
S000005959	0	0	0	0	0	0	Cytoplasm Nucleus
S000002661	0	0	0	0	0	0	Cytoplasm Nucleus
S000003891	0	0	0	0	0	0	Cytoplasm Nucleus
S000000936	0	0	0	0	0	0	Cytoplasm Nucleus
S000000830	0	0	0	0	0	0	Cytoplasm Nucleus
S000000399	0	0	0	0	0	0	Cytoplasm Nucleus
S000004640	0	0	0	0	0	0	Cytoplasm Nucleus
S000001545	0	0	0	0	0	0	Cytoplasm Nucleus
S000004774	0	0	0	0	0	0	Cytoplasm Nucleus
S000004007	0	0	0	0	0	0	Cytoplasm Nucleus
S000001788	0	0	0	0	0	0	Cytoplasm Nucleus
S000006322	0	0	0	0	0	0	Cytoplasm Nucleus
S000004611	0	0	0	0	0	0	Cytoplasm Nucleus
S000002547	0	0	0	0	0	0	Cytoplasm Nucleus
S000006255	0	0	0	0	0	0	Cytoplasm Nucleus
S000001943	0	0	0	0	0	0	Cytoplasm Nucleus
S000003059	0	0	0	0	0	0	Cytoplasm Nucleus
S000005899	0	0	0	0	0	0	Cytoplasm Nucleus
S000000689	0	0	0	0	0	0	Cytoplasm Nucleus
S000002324	0	0	0	0	0	0	Cytoplasm Nucleus
S000005735	0	0	0	0	0	0	Cytoplasm Nucleus
S000005292	0	0	0	0	0	0	Cytoplasm Nucleus
S000006235	0	0	0	0	0	0	Cytoplasm Nucleus
S000001730	0	0	0	0	0	0	Cytoplasm Nucleus
S000005392	0	0	0	0	0	0	Cytoplasm Nucleus
S000001850	0	0	0	0	0	0	Cytoplasm Nucleus
S000001019	0	0	0	0	0	0	Cytoplasm Nucleus
S000005801	0	0	0	0	0	0	Cytoplasm Nucleus
S000001407	0	0	0	0	0	0	Cytoplasm Nucleus
S000002939	0	0	0	0	0	0	Cytoplasm Nucleus
S000002211	0	0	0	0	0	0	Cytoplasm Nucleus
S000000861	0	0	0	0	0	0	Cytoplasm Nucleus
S000006140	0	0	0	0	0	0	Cytoplasm Nucleus
S000004034	0	0	0	0	0	0	Cytoplasm Nucleus
S000004124	0	0	0	0	0	0	Cytoplasm Nucleus
S000004256	0	0	0	0	0	0	Cytoplasm Nucleus
S000006376	0	0	0	0	0	0	Cytoplasm Nucleus
S000004891	0	0	0	0	0	0	Cytoplasm Nucleus
S000005952	0	0	0	0	0	0	Cytoplasm Nucleus
S000001076	0	0	0	0	0	0	Cytoplasm Nucleus
S000006358	0	0	0	0	0	0	Cytoplasm Nucleus
S000006331	0	0	0	0	0	0	Cytoplasm Nucleus
S000004006	0	0	0	0	0	0	Cytoplasm Nucleus
S000001611	0	0	0	0	0	0	Cytoplasm Nucleus
S000006017	0	0	0	0	0	0	Cytoplasm Nucleus
S000005165	0	0	0	0	0	0	Cytoplasm Nucleus
S000005335	0	0	0	0	0	0	Cytoplasm Nucleus
S000000031	0	0	0	0	0	0	Cytoplasm Nucleus
S000000935	0	0	0	0	0	0	Cytoplasm Nucleus
S000000152	0	0	0	0	0	0	Cytoplasm Nucleus
S000002482	0	0	0	0	0	0	Cytoplasm Nucleus
S000001345	0	0	0	0	0	0	Cytoplasm Nucleus
S000002651	0	0	0	0	0	0	Cytoplasm Nucleus
S000006072	0	0	0	0	0	0	Cytoplasm Nucleus
S000004931	0	0	0	0	0	0	Cytoplasm Nucleus
S000004557	0	0	0	0	0	0	Cytoplasm Nucleus
S000005889	0	0	0	0	0	0	Cytoplasm Nucleus
S000003367	0	0	0	0	0	0	Cytoplasm Nucleus
S000003485	0	0	0	0	0	0	Cytoplasm Nucleus
S000002979	0	0	0	0	0	0	Cytoplasm Nucleus
S000005398	0	0	0	0	0	0	Cytoplasm Nucleus
S000000137	0	0	0	0	0	0	Cytoplasm Nucleus
S000000814	0	0	0	0	0	0	Cytoplasm Nucleus
S000000896	0	0	0	0	0	0	Cytoplasm Nucleus
S000001946	0	0	0	0	0	0	Cytoplasm Nucleus
S000006307	0	0	0	0	0	0	Cytoplasm Nucleus
S000003538	0	0	0	0	0	0	Cytoplasm Nucleus
S000005683	0	0	0	0	0	0	Cytoplasm Nucleus
S000005734	0	0	0	0	0	0	Cytoplasm Nucleus
S000001415	0	0	0	0	0	0	Cytoplasm Nucleus
S000004961	0	0	0	0	0	0	Cytoplasm Nucleus
S000000964	0	0	0	0	0	0	Cytoplasm Nucleus
S000004022	0	0	0	0	0	0	Cytoplasm Nucleus
S000000632	0	0	0	0	0	0	Cytoplasm Nucleus
S000005493	0	0	0	0	0	0	Cytoplasm Nucleus
S000006054	0	0	0	0	0	0	Cytoplasm Nucleus
S000004097	0	0	0	0	0	0	Cytoplasm Nucleus
S000005633	0	0	0	0	0	0	Cytoplasm Nucleus
S000001861	0	0	0	0	0	0	Cytoplasm Nucleus
S000006129	0	0	0	0	0	0	Cytoplasm Nucleus
S000005945	0	0	0	0	0	0	Cytoplasm Nucleus
S000003219	0	0	0	0	0	0	Cytoplasm Nucleus
S000002873	0	0	0	0	0	0	Cytoplasm Nucleus
S000005016	0	0	0	0	0	0	Cytoplasm Nucleus
S000004144	0	0	0	0	0	0	Cytoplasm Nucleus
S000000533	0	0	0	0	0	0	Cytoplasm Nucleus
S000001787	0	0	0	0	0	0	Cytoplasm Nucleus
S000006391	0	0	0	0	0	0	Cytoplasm Nucleus
S000006394	0	0	0	0	0	0	Cytoplasm Nucleus
S000005274	0	0	0	0	0	0	Cytoplasm Nucleus
S000004413	0	0	0	0	0	0	Cytoplasm Nucleus
S000002972	0	0	0	0	0	0	Cytoplasm Nucleus
S000000906	0	0	0	0	0	0	Cytoplasm Nucleus
S000005198	0	0	0	0	0	0	Cytoplasm Nucleus
S000003393	0	0	0	0	0	0	Cytoplasm Nucleus
S000005664	0	0	0	0	0	0	Cytoplasm Nucleus
S000005685	0	0	0	0	0	0	Cytoplasm Nucleus
S000006194	0	0	0	0	0	0	Cytoplasm Nucleus
S000004734	0	0	0	0	0	0	Cytoplasm Nucleus
S000001129	0	0	0	0	0	0	Cytoplasm Nucleus
S000004012	0	0	0	0	0	0	Cytoplasm Nucleus
S000003024	0	0	0	0	0	0	Cytoplasm Nucleus
S000002520	0	0	0	0	0	0	Cytoplasm Nucleus
S000001250	0	0	0	0	0	0	Cytoplasm Nucleus
S000004069	0	0	0	0	0	0	Cytoplasm Nucleus
S000006393	0	0	0	0	0	0	Cytoplasm Nucleus
S000004137	0	0	0	0	0	0	Cytoplasm Nucleus
S000003245	0	0	0	0	0	0	Cytoplasm Nucleus
S000005317	0	0	0	0	0	0	Cytoplasm Nucleus
S000001206	0	0	0	0	0	0	Cytoplasm Nucleus
S000003480	0	0	0	0	0	0	Cytoplasm Nucleus
S000004416	0	0	0	0	0	0	Cytoplasm Nucleus
S000005674	0	0	0	0	0	0	Cytoplasm Nucleus
S000005168	0	0	0	0	0	0	Cytoplasm Nucleus
S000000611	0	0	0	0	0	0	Cytoplasm Nucleus
S000004072	0	0	0	0	0	0	Cytoplasm Nucleus
S000001569	0	1	0	0	0	0	Cytoplasm Nucleus
S000005253	0	0	0	0	0	0	Cytoplasm Nucleus
S000003152	0	0	0	0	0	0	Cytoplasm Nucleus
S000001450	0	0	0	0	0	0	Cytoplasm Nucleus
S000003130	0	0	0	0	0	0	Cytoplasm Nucleus
S000002754	0	0	0	0	0	0	Cytoplasm Nucleus
S000000656	0	0	0	0	0	0	Cytoplasm Nucleus
S000003201	0	0	0	0	0	0	Cytoplasm Nucleus
S000003437	0	0	0	0	0	0	Cytoplasm Nucleus
S000004905	0	0	0	0	0	0	Cytoplasm Nucleus
S000006244	0	0	0	0	0	0	Cytoplasm Nucleus
S000002268	0	0	0	0	0	0	Cytoplasm Nucleus
S000007246	0	0	0	0	0	0	Cytoplasm Nucleus
S000000150	0	0	0	0	0	0	Cytoplasm Nucleus
S000005329	0	0	0	0	0	0	Cytoplasm Nucleus
S000005453	0	0	0	0	0	0	Cytoplasm Nucleus
S000005485	0	0	0	0	0	0	Cytoplasm Nucleus
S000004476	0	0	0	0	0	0	Cytoplasm Nucleus
S000004427	0	0	0	0	0	0	Cytoplasm Nucleus
S000005532	0	0	0	0	0	0	Cytoplasm Nucleus
S000001693	0	0	0	0	0	0	Cytoplasm Nucleus
S000003026	0	0	0	0	0	0	Cytoplasm Nucleus
S000002461	0	0	0	0	0	0	Cytoplasm Nucleus
S000000262	0	0	0	0	0	0	Cytoplasm Nucleus
S000002349	0	0	0	0	0	0	Cytoplasm Nucleus
S000006060	0	0	0	0	0	0	Cytoplasm Nucleus
S000002928	0	0	0	0	0	0	Cytoplasm Nucleus
S000002808	0	0	0	0	0	0	Cytoplasm Nucleus
S000005295	0	0	0	0	0	0	Cytoplasm Nucleus
[truncated: 3,884 more rows]
