# Supplementary material for: Genome-Scale Modeling of the Protein Secretory Machinery in Yeast
Source: PLoS One. 2013 May 7;8(5):e63284. doi: 10.1371/journal.pone.0063284 (PMC3646752; doi:10.1371/journal.pone.0063284)
Supplement: Table S11 — Yeast SP- secretory proteins GO enrichment analysis. (XLSX) [file pone.0063284.s015.xlsx]

## Sheet: Sheet1
Table S11-Yeast unconventional secretory protien GO enrichment analysis
P-value cutoff	0.01
Calculate FDR	Yes
Regulation links followed	Yes
Bonferroni correction	Yes
Annotation file	gene_association.sgd
Evidence codes used	IEA (43100), ISM (943), IGI (3189), IEP (126), IBA (227), NAS (695), IPI (2653), ND (3951), IC (677), ISO (3), ISS (2342), ISA (168), IDA (17046), IMP (10411), TAS (2068)
GOID	TERM	CORRECTED_PVALUE	UNCORRECTED_PVALUE	NUM_LIST_ANNOTATIONS	LIST_SIZE	TOTAL_NUM_ANNOTATIONS	POPULATION_SIZE	FDR_RATE	EXPECTED_FALSE_POSITIVES	ANNOTATED_GENES
GO:0006810	transport	2.60507039894205e-137	2.44149053321654e-140	485	988	1251	7166	0	0.00	S000005055, S000002542, S000006110, S000003128, S000001686, S000001856, S000006435, S000005679, S000004138, S000004850, S000002905, S000000165, S000002253, S000005687, S000003353, S000002284, S000002526, S000006015, S000000968, S000001285, S000000622, S000001722, S000002493, S000002216, S000005825, S000005632, S000000862, S000005216, S000004892, S000002440, S000005518, S000005853, S000006405, S00…
GO:0051234	establishment of localization	2.64121820471651e-133	2.47536851426102e-136	487	988	1284	7166	0.00%	0.00	S000005055, S000002542, S000006110, S000003128, S000001686, S000001856, S000006435, S000005679, S000004138, S000004850, S000002905, S000000165, S000002253, S000005687, S000003353, S000002284, S000002526, S000006015, S000000968, S000001285, S000000622, S000001722, S000002493, S000002216, S000005825, S000005632, S000000862, S000005216, S000004892, S000002440, S000005518, S000005853, S000006405, S00…
GO:0051179	localization	1.91217378874819e-123	1.79210289479681e-126	495	988	1385	7166	0.00%	0.00	S000005055, S000002542, S000006110, S000003128, S000001686, S000001856, S000006435, S000005679, S000004138, S000004850, S000002905, S000000165, S000002253, S000005687, S000003353, S000002284, S000002526, S000006015, S000000968, S000001285, S000000622, S000001722, S000004180, S000002493, S000002216, S000005825, S000005632, S000000862, S000005216, S000004892, S000002440, S000005518, S000005853, S00…
GO:0055085	transmembrane transport	2.79742824250905e-85	2.62176967432901e-88	199	988	341	7166	0.00%	0.00	S000001027, S000002542, S000005262, S000003978, S000001811, S000005338, S000001854, S000002905, S000006013, S000005512, S000028508, S000003353, S000005212, S000002526, S000000947, S000006015, S000003224, S000001285, S000002493, S000006396, S000001138, S000000862, S000003357, S000004892, S000003921, S000005518, S000003665, S000005516, S000004128, S000003801, S000003748, S000002353, S000000445, S00…
GO:0016192	vesicle-mediated transport	1.19837220769274e-56	1.1231229687842e-59	181	988	386	7166	0.00%	0.00	S000005037, S000002410, S000003191, S000001686, S000001856, S000006435, S000001150, S000004138, S000004850, S000002491, S000004016, S000002284, S000004795, S000004252, S000001618, S000004432, S000000968, S000000622, S000001722, S000002216, S000003743, S000005825, S000005632, S000002766, S000005216, S000005853, S000002101, S000004352, S000003621, S000004536, S000005596, S000003178, S000003541, S00…
GO:0071702	organic substance transport	1.17762109660887e-41	1.10367487967092e-44	103	988	177	7166	0.00%	0.00	S000000273, S000002542, S000005262, S000006110, S000003978, S000000336, S000005338, S000003951, S000002905, S000005212, S000002526, S000005355, S000000603, S000000968, S000005267, S000000622, S000005575, S000003971, S000001138, S000003921, S000001657, S000001747, S000000024, S000002453, S000004232, S000005516, S000000245, S000000730, S000002353, S000000530, S000003370, S000000633, S000005463, S00…
GO:0006811	ion transport	8.23771211079643e-36	7.72044246560115e-39	99	988	184	7166	0.00%	0.00	S000003128, S000002684, S000006328, S000000336, S000000258, S000003630, S000005338, S000002974, S000006013, S000002447, S000005512, S000028508, S000004435, S000003449, S000003353, S000000947, S000004658, S000003224, S000000603, S000000968, S000001285, S000003135, S000004892, S000002440, S000005518, S000006405, S000000024, S000000619, S000003665, S000005490, S000001032, S000004128, S000004210, S00…
GO:0048193	Golgi vesicle transport	9.24714962366102e-34	8.66649449265325e-37	97	988	185	7166	0.00%	0.00	S000003191, S000005972, S000001856, S000000507, S000001224, S000001150, S000004138, S000004850, S000001266, S000005562, S000000833, S000005207, S000005202, S000004016, S000000414, S000004795, S000005641, S000001618, S000004432, S000002216, S000000146, S000005825, S000002766, S000000040, S000001869, S000000206, S000002548, S000004831, S000004986, S000002101, S000000024, S000004460, S000003621, S00…
GO:0071705	nitrogen compound transport	7.05576017844584e-31	6.61270869582553e-34	59	988	81	7166	0.00%	0.00	S000000273, S000001648, S000003978, S000000336, S000003423, S000000671, S000001028, S000003951, S000005875, S000000575, S000000272, S000005009, S000000574, S000004502, S000000185, S000005212, S000002526, S000005833, S000005214, S000003761, S000000622, S000000138, S000005799, S000000225, S000001350, S000003984, S000001629, S000005597, S000001657, S000001747, S000002453, S000006186, S000000730, S00…
GO:0015031	protein transport	3.37223861672949e-30	3.16048605129287e-33	175	988	523	7166	0.00%	0.00	S000005037, S000003191, S000003373, S000001856, S000006435, S000001150, S000004138, S000004850, S000000165, S000002253, S000005426, S000004016, S000002284, S000004795, S000006015, S000004252, S000001618, S000004432, S000000968, S000001722, S000002493, S000002216, S000003743, S000005825, S000005632, S000002766, S000002127, S000005216, S000006353, S000005853, S000002101, S000004352, S000003621, S00…
GO:0006629	lipid metabolic process	1.94015704888619e-29	1.81832900551658e-32	122	988	298	7166	0.00%	0.00	S000004815, S000005055, S000001311, S000001487, S000001648, S000001049, S000001472, S000004046, S000001686, S000005771, S000000336, S000006008, S000000644, S000001012, S000004885, S000003033, S000000363, S000005100, S000005675, S000001534, S000000007, S000005426, S000004451, S000003935, S000000208, S000000846, S000006387, S000003633, S000004524, S000004930, S000005701, S000001869, S000004396, S00…
GO:0045184	establishment of protein localization	9.49822059522579e-29	8.90179999552558e-32	176	988	540	7166	0.00%	0.00	S000005037, S000003191, S000003373, S000001856, S000006435, S000001150, S000004138, S000004850, S000000165, S000002253, S000005426, S000004016, S000002284, S000004795, S000006015, S000004252, S000001618, S000004432, S000000968, S000001722, S000002493, S000002216, S000003743, S000005825, S000005632, S000002766, S000002127, S000005216, S000006353, S000005853, S000002101, S000004352, S000003621, S00…
GO:0008610	lipid biosynthetic process	1.28328757789328e-27	1.20270625856915e-30	88	988	179	7166	0.00%	0.00	S000004815, S000005055, S000001311, S000001487, S000001648, S000001049, S000001472, S000004046, S000005771, S000006008, S000001012, S000004885, S000000363, S000005100, S000005675, S000001534, S000000007, S000004451, S000000208, S000000846, S000006387, S000003633, S000004524, S000005701, S000000206, S000000387, S000002479, S000002969, S000004540, S000003268, S000002710, S000000246, S000004983, S00…
GO:0006812	cation transport	1.35910361446682e-27	1.27376158806637e-30	77	988	142	7166	0.00%	0.00	S000002684, S000006328, S000000336, S000003630, S000005338, S000002974, S000002447, S000005512, S000028508, S000004435, S000003449, S000003353, S000000947, S000004658, S000003224, S000000603, S000000968, S000001285, S000003135, S000005518, S000006405, S000000024, S000000619, S000003665, S000005490, S000001032, S000004128, S000004210, S000002976, S000001383, S000005482, S000002678, S000001218, S00…
GO:0044255	cellular lipid metabolic process	5.20474650304998e-25	4.8779254948922e-28	104	988	252	7166	0.00%	0.00	S000001311, S000001487, S000001648, S000001472, S000004046, S000001686, S000005771, S000000336, S000006008, S000001012, S000004885, S000003033, S000000363, S000005675, S000000007, S000005426, S000004451, S000000208, S000006387, S000003633, S000004524, S000004930, S000005701, S000001869, S000000206, S000000387, S000001695, S000002479, S000004232, S000002775, S000000178, S000000245, S000004540, S00…
GO:0015849	organic acid transport	7.98714805025432e-25	7.48561204334987e-28	52	988	76	7166	0.00%	0.00	S000000273, S000002542, S000003978, S000000336, S000003423, S000000671, S000001028, S000005875, S000000575, S000000272, S000005009, S000003938, S000000574, S000000185, S000005212, S000002526, S000000603, S000005214, S000003761, S000005575, S000000622, S000003971, S000001350, S000003984, S000001629, S000001657, S000001747, S000002453, S000006186, S000000245, S000000623, S000005339, S000003287, S00…
GO:0015837	amine transport	9.76337730007125e-25	9.15030674795806e-28	46	988	61	7166	0.00%	0.00	S000000273, S000003978, S000000336, S000003423, S000000671, S000001028, S000003951, S000005875, S000000575, S000000272, S000005009, S000000574, S000000185, S000005212, S000002526, S000005214, S000003761, S000000622, S000005799, S000001350, S000003984, S000001629, S000001657, S000001747, S000002453, S000006186, S000000623, S000005339, S000003287, S000000921, S000002567, S000000530, S000000789, S00…
GO:0008104	protein localization	1.28999136447092e-24	1.20898909509926e-27	184	988	618	7166	0.00%	0.00	S000005037, S000003191, S000003373, S000001856, S000006435, S000001150, S000004138, S000004850, S000000165, S000002253, S000005426, S000004016, S000002284, S000004795, S000006015, S000004252, S000001618, S000004432, S000000968, S000001722, S000002493, S000002216, S000003743, S000005825, S000005632, S000002766, S000002127, S000005216, S000006353, S000005853, S000002101, S000004352, S000003621, S00…
GO:0051649	establishment of localization in cell	2.51042099029016e-24	2.35278443326163e-27	199	988	697	7166	0.00%	0.00	S000005037, S000003191, S000003373, S000001856, S000006435, S000001150, S000004138, S000004850, S000000165, S000002253, S000004016, S000002284, S000004795, S000006015, S000004252, S000001618, S000004432, S000000968, S000000622, S000001722, S000002493, S000002216, S000003743, S000005825, S000005632, S000002766, S000002127, S000005216, S000006353, S000005853, S000002101, S000004352, S000003621, S00…
GO:0046942	carboxylic acid transport	4.14186048980629e-24	3.88178115258321e-27	51	988	75	7166	0.00%	0.00	S000000273, S000002542, S000003978, S000000336, S000003423, S000000671, S000001028, S000005875, S000000575, S000000272, S000005009, S000003938, S000000574, S000000185, S000005212, S000002526, S000000603, S000005214, S000003761, S000005575, S000000622, S000003971, S000001350, S000003984, S000001629, S000001657, S000001747, S000002453, S000006186, S000000245, S000000623, S000005339, S000003287, S00…
GO:0007034	vacuolar transport	5.36252646331279e-24	5.02579799748152e-27	72	988	139	7166	0.00%	0.00	S000005037, S000003191, S000004769, S000003373, S000001856, S000006435, S000001150, S000004138, S000000332, S000005562, S000000301, S000004015, S000003963, S000001618, S000004682, S000001722, S000003092, S000001728, S000003633, S000002766, S000004986, S000004460, S000004352, S000004536, S000004844, S000004684, S000000753, S000002892, S000005986, S000006116, S000004160, S000005615, S000003566, S00…
GO:0006865	amino acid transport	1.35784876941054e-22	1.27258553834165e-25	41	988	53	7166	0.00%	0.00	S000000273, S000003978, S000000336, S000003423, S000000671, S000001028, S000005875, S000000575, S000000272, S000005009, S000000574, S000000185, S000005212, S000002526, S000005214, S000003761, S000000622, S000001350, S000003984, S000001629, S000001657, S000001747, S000002453, S000006186, S000000623, S000005339, S000003287, S000000921, S000002567, S000000530, S000000789, S000000543, S000004694, S00…
GO:0046907	intracellular transport	1.82841733893698e-21	1.71360575345546e-24	182	988	642	7166	0.00%	0.00	S000005037, S000003191, S000003373, S000001856, S000006435, S000001150, S000004138, S000004850, S000000165, S000002253, S000004016, S000004795, S000006015, S000004252, S000001618, S000004432, S000000968, S000000622, S000001722, S000002493, S000002216, S000003743, S000005825, S000005632, S000002766, S000002127, S000002101, S000004352, S000003621, S000004536, S000003178, S000003541, S000001548, S00…
GO:0051641	cellular localization	6.3528118463847e-20	5.95390051207563e-23	210	988	809	7166	0.00%	0.00	S000005037, S000003191, S000003373, S000001856, S000006435, S000001150, S000004138, S000004850, S000000165, S000002253, S000004016, S000002284, S000004795, S000006015, S000004252, S000001618, S000004432, S000000968, S000000622, S000001722, S000004180, S000002493, S000002216, S000003743, S000005825, S000005632, S000002766, S000002127, S000005216, S000006353, S000005853, S000002101, S000004352, S00…
GO:0033036	macromolecule localization	3.51282489406871e-19	3.29224451177948e-22	195	988	738	7166	0.00%	0.00	S000005037, S000003191, S000003373, S000001856, S000006435, S000001150, S000004138, S000004850, S000000165, S000002253, S000005426, S000004016, S000002284, S000004795, S000006015, S000004252, S000001618, S000004432, S000000968, S000001722, S000002493, S000002216, S000003743, S000005825, S000005632, S000002766, S000002127, S000005216, S000006353, S000005853, S000002101, S000004352, S000003621, S00…
GO:0006644	phospholipid metabolic process	3.71760375825174e-18	3.48416472188542e-21	62	988	129	7166	0.00%	0.00	S000002911, S000006127, S000001487, S000001648, S000001686, S000001915, S000001012, S000004885, S000003627, S000003389, S000005675, S000000007, S000005426, S000006096, S000004451, S000000208, S000006387, S000004524, S000005978, S000005824, S000005701, S000001869, S000006041, S000005269, S000005838, S000002842, S000005313, S000001775, S000003636, S000001695, S000002479, S000001797, S000003448, S00…
GO:0016044	cellular membrane organization	6.7029828772588e-18	6.2820832964e-21	103	988	296	7166	0.00%	0.00	S000005187, S000005037, S000002637, S000004769, S000001686, S000001856, S000004138, S000000332, S000001266, S000006369, S000001303, S000000007, S000004016, S000003363, S000005028, S000002284, S000004795, S000004015, S000004682, S000000968, S000005267, S000001722, S000005575, S000002216, S000000146, S000005632, S000006353, S000005853, S000006398, S000002101, S000000024, S000004460, S000001204, S00…
GO:0061024	membrane organization	6.7029828772588e-18	6.2820832964e-21	103	988	296	7166	0.00%	0.00	S000005187, S000005037, S000002637, S000004769, S000001686, S000001856, S000004138, S000000332, S000001266, S000006369, S000001303, S000000007, S000004016, S000003363, S000005028, S000002284, S000004795, S000004015, S000004682, S000000968, S000005267, S000001722, S000005575, S000002216, S000000146, S000005632, S000006353, S000005853, S000006398, S000002101, S000000024, S000004460, S000001204, S00…
GO:0016197	endosome transport	4.05522657294484e-16	3.80058722862685e-19	44	988	77	7166	0.00%	0.00	S000003566, S000001856, S000006435, S000001150, S000004138, S000003805, S000004906, S000000833, S000000994, S000000002, S000000301, S000005289, S000004015, S000003963, S000004252, S000002894, S000003690, S000004682, S000000622, S000003743, S000001728, S000002731, S000002766, S000005241, S000001524, S000006041, S000002548, S000006377, S000004831, S000001367, S000004352, S000000198, S000002544, S00…
GO:0019637	organophosphate metabolic process	4.52888816409752e-16	4.24450624563966e-19	62	988	139	7166	0.00%	0.00	S000002911, S000006127, S000001487, S000001648, S000001686, S000001915, S000001012, S000004885, S000003627, S000003389, S000005675, S000000007, S000005426, S000006096, S000004451, S000000208, S000006387, S000004524, S000005978, S000005824, S000005701, S000001869, S000006041, S000005269, S000005838, S000002842, S000005313, S000001775, S000003636, S000001695, S000002479, S000001797, S000003448, S00…
GO:0003333	amino acid transmembrane transport	5.43013783069788e-16	5.08916385257533e-19	25	988	28	7166	0.00%	0.00	S000001657, S000000273, S000001747, S000006186, S000002453, S000000336, S000003423, S000005875, S000001028, S000005339, S000000272, S000003287, S000000921, S000005212, S000000530, S000002567, S000000789, S000000543, S000005214, S000003045, S000003984, S000001839, S000001629, S000005380, S000006195
GO:0030001	metal ion transport	1.41735752942876e-15	1.32835757209818e-18	45	988	82	7166	0.00%	0.00	S000006328, S000003423, S000003630, S000002974, S000002447, S000005512, S000003938, S000004435, S000003449, S000000947, S000005605, S000000411, S000003224, S000001547, S000001285, S000005296, S000001658, S000003135, S000003629, S000005518, S000006405, S000003665, S000001032, S000005490, S000004210, S000004128, S000004938, S000003734, S000002613, S000001039, S000005265, S000001383, S000005482, S00…
GO:0008643	carbohydrate transport	3.63310000874669e-15	3.40496720594816e-18	33	988	48	7166	0.00%	0.00	S000002795, S000001883, S000003193, S000005262, S000006110, S000002297, S000001134, S000004502, S000005355, S000001136, S000000795, S000001138, S000003919, S000003921, S000000841, S000003755, S000004613, S000005516, S000002406, S000000730, S000000502, S000002353, S000002753, S000004071, S000000116, S000002751, S000006165, S000001700, S000003966, S000003052, S000002404, S000003750, S000002750
GO:0006944	cellular membrane fusion	6.66326798404991e-15	6.24486221560441e-18	43	988	78	7166	0.00%	0.00	S000002637, S000004138, S000001266, S000006369, S000004068, S000000739, S000003549, S000004016, S000002284, S000004795, S000001679, S000005223, S000002216, S000000146, S000005270, S000002731, S000005632, S000000874, S000005601, S000006153, S000006398, S000005940, S000002101, S000004460, S000003621, S000002487, S000002533, S000004844, S000002906, S000002876, S000001023, S000001890, S000004083, S00…
GO:0061025	membrane fusion	6.66326798404991e-15	6.24486221560441e-18	43	988	78	7166	0.00%	0.00	S000002637, S000004138, S000001266, S000006369, S000004068, S000000739, S000003549, S000004016, S000002284, S000004795, S000001679, S000005223, S000002216, S000000146, S000005270, S000002731, S000005632, S000000874, S000005601, S000006153, S000006398, S000005940, S000002101, S000004460, S000003621, S000002487, S000002533, S000004844, S000002906, S000002876, S000001023, S000001890, S000004083, S00…
GO:0046488	phosphatidylinositol metabolic process	3.47684399069153e-14	3.25852295285054e-17	35	988	56	7166	0.00%	0.00	S000001648, S000001686, S000001915, S000003627, S000005675, S000005426, S000006096, S000004451, S000000208, S000006387, S000001869, S000006041, S000005269, S000002842, S000005313, S000001695, S000003636, S000003448, S000005620, S000002710, S000004983, S000004078, S000004378, S000004894, S000000610, S000002845, S000004684, S000028423, S000005163, S000003110, S000003954, S000003052, S000003774, S00…
GO:0006497	protein lipidation	3.54754397818731e-14	3.32478348471163e-17	31	988	45	7166	0.00%	0.00	S000001648, S000003448, S000004769, S000003627, S000002533, S000002710, S000005675, S000004983, S000006096, S000005363, S000004078, S000004236, S000004894, S000000610, S000005470, S000004451, S000002845, S000000208, S000028423, S000005163, S000005270, S000006387, S000003954, S000003110, S000003052, S000005560, S000003774, S000005997, S000002867, S000005313, S000002842
GO:0042157	lipoprotein metabolic process	3.54754397818731e-14	3.32478348471163e-17	31	988	45	7166	0.00%	0.00	S000001648, S000003448, S000004769, S000003627, S000002533, S000002710, S000005675, S000004983, S000006096, S000005363, S000004078, S000004236, S000004894, S000000610, S000005470, S000004451, S000002845, S000000208, S000028423, S000005163, S000005270, S000006387, S000003954, S000003110, S000003052, S000005560, S000003774, S000005997, S000002867, S000005313, S000002842
GO:0042158	lipoprotein biosynthetic process	3.54754397818731e-14	3.32478348471163e-17	31	988	45	7166	0.00%	0.00	S000001648, S000003448, S000004769, S000003627, S000002533, S000002710, S000005675, S000004983, S000006096, S000005363, S000004078, S000004236, S000004894, S000000610, S000005470, S000004451, S000002845, S000000208, S000028423, S000005163, S000005270, S000006387, S000003954, S000003110, S000003052, S000005560, S000003774, S000005997, S000002867, S000005313, S000002842
GO:0046486	glycerolipid metabolic process	6.0247045813901e-14	5.64639604628876e-17	47	988	95	7166	0.00%	0.00	S000006127, S000001648, S000001686, S000005771, S000001915, S000003627, S000003389, S000005675, S000005291, S000005426, S000006096, S000004451, S000000208, S000006387, S000004524, S000004930, S000005701, S000001869, S000006041, S000005269, S000002842, S000005838, S000005313, S000003636, S000001695, S000001797, S000003448, S000000828, S000005620, S000002710, S000004983, S000004378, S000004078, S00…
GO:0016050	vesicle organization	9.67270851819481e-14	9.0653313197702e-17	42	988	79	7166	0.00%	0.00	S000001856, S000006006, S000004138, S000001266, S000004068, S000000739, S000004016, S000002284, S000004795, S000001679, S000004015, S000004682, S000002216, S000000146, S000001728, S000002731, S000005632, S000005601, S000006153, S000001524, S000001869, S000006377, S000002101, S000003621, S000001204, S000002487, S000003541, S000004844, S000002906, S000002515, S000002876, S000001023, S000000924, S00…
GO:0008654	phospholipid biosynthetic process	2.10545866089809e-13	1.97325085370018e-16	44	988	87	7166	0.00%	0.00	S000001648, S000001012, S000003627, S000003389, S000005675, S000000007, S000006096, S000004451, S000000208, S000006387, S000004524, S000005824, S000005701, S000006041, S000002842, S000005838, S000005313, S000001775, S000003448, S000000828, S000004540, S000005620, S000002425, S000002710, S000000246, S000004983, S000004378, S000004078, S000004894, S000000610, S000007228, S000000107, S000002845, S00…
GO:0006892	post-Golgi vesicle-mediated transport	3.14179285648255e-13	2.94451064337634e-16	38	988	68	7166	0.00%	0.00	S000004160, S000003566, S000005972, S000001150, S000004138, S000004906, S000004850, S000005562, S000004322, S000003561, S000004795, S000001618, S000005825, S000002731, S000005241, S000002766, S000006153, S000002548, S000000024, S000004460, S000003621, S000000368, S000000198, S000001735, S000003541, S000004844, S000000492, S000002434, S000004684, S000002892, S000002351, S000003635, S000004388, S00…
GO:0006505	GPI anchor metabolic process	1.85474555321645e-12	1.73828074340811e-15	24	988	31	7166	0.00%	0.00	S000001648, S000003448, S000003627, S000002710, S000005675, S000004983, S000006096, S000004078, S000004894, S000000610, S000004451, S000000208, S000002845, S000028423, S000005163, S000006387, S000003954, S000003110, S000003052, S000003774, S000001869, S000005997, S000005313, S000002842
GO:0006643	membrane lipid metabolic process	2.14837456643311e-12	2.0134719460479e-15	26	988	36	7166	0.00%	0.00	S000003670, S000002479, S000001487, S000004232, S000002705, S000002775, S000005697, S000006008, S000004885, S000000995, S000004250, S000001491, S000000895, S000007521, S000004684, S000004364, S000003633, S000000469, S000005978, S000000630, S000000807, S000004342, S000000365, S000000821, S000000387, S000001761
GO:0006665	sphingolipid metabolic process	2.14837456643311e-12	2.0134719460479e-15	26	988	36	7166	0.00%	0.00	S000003670, S000002479, S000001487, S000004232, S000002705, S000002775, S000005697, S000006008, S000004885, S000000995, S000004250, S000001491, S000000895, S000007521, S000004684, S000004364, S000003633, S000000469, S000005978, S000000630, S000000807, S000004342, S000000365, S000000821, S000000387, S000001761
GO:0006650	glycerophospholipid metabolic process	2.34468803602504e-12	2.19745832804596e-15	43	988	88	7166	0.00%	0.00	S000006127, S000001648, S000001686, S000001915, S000003627, S000003389, S000005675, S000005426, S000006096, S000004451, S000000208, S000006387, S000004524, S000005701, S000001869, S000006041, S000005269, S000002842, S000005838, S000005313, S000003636, S000001695, S000003448, S000000828, S000005620, S000002710, S000004983, S000004378, S000004078, S000004894, S000000610, S000002845, S000004684, S00…
GO:0006506	GPI anchor biosynthetic process	2.85125782059792e-12	2.67221913832983e-15	23	988	29	7166	0.00%	0.00	S000001648, S000003448, S000003627, S000002710, S000005675, S000004983, S000006096, S000004078, S000004894, S000000610, S000004451, S000000208, S000002845, S000028423, S000005163, S000006387, S000003954, S000003110, S000003052, S000003774, S000005997, S000005313, S000002842
GO:0006661	phosphatidylinositol biosynthetic process	6.28953222587506e-12	5.89459440100756e-15	26	988	37	7166	0.00%	0.00	S000001648, S000003448, S000005620, S000003627, S000002710, S000005675, S000004983, S000006096, S000004378, S000004078, S000004894, S000000610, S000004451, S000000208, S000002845, S000028423, S000005163, S000006387, S000003954, S000003110, S000003052, S000003774, S000005997, S000006041, S000005313, S000002842
GO:0045017	glycerolipid biosynthetic process	1.32181138894963e-11	1.23881104868757e-14	34	988	61	7166	0.00%	0.00	S000001648, S000005771, S000003627, S000003389, S000005675, S000005291, S000006096, S000004451, S000000208, S000006387, S000005701, S000006041, S000002842, S000005838, S000005313, S000003448, S000000828, S000005620, S000002710, S000004983, S000004378, S000004078, S000004894, S000000610, S000002845, S000028423, S000003834, S000005163, S000003110, S000003954, S000003052, S000003774, S000005997, S00…
GO:0006906	vesicle fusion	6.3819836104057e-11	5.9812404971e-14	28	988	45	7166	0.00%	0.00	S000002101, S000003621, S000002487, S000004138, S000001266, S000004844, S000002906, S000004068, S000002876, S000001023, S000004016, S000002284, S000004795, S000001679, S000004083, S000003180, S000002216, S000000146, S000004258, S000004388, S000002731, S000005632, S000005601, S000003066, S000006153, S000003404, S000001330, S000002235
GO:0046474	glycerophospholipid biosynthetic process	2.26030610372205e-10	2.11837498005815e-13	32	988	59	7166	0.00%	0.00	S000001648, S000003627, S000003389, S000005675, S000006096, S000004451, S000000208, S000006387, S000005701, S000006041, S000002842, S000005838, S000005313, S000003448, S000000828, S000005620, S000002710, S000004983, S000004078, S000004378, S000004894, S000000610, S000002845, S000028423, S000003834, S000005163, S000003110, S000003954, S000003052, S000003774, S000005997, S000003402
GO:0006623	protein targeting to vacuole	3.94491987184104e-10	3.69720700266265e-13	39	988	84	7166	0.00%	0.00	S000005037, S000005615, S000003191, S000004769, S000003373, S000001856, S000006343, S000006435, S000001150, S000000332, S000000994, S000000739, S000006253, S000000002, S000000301, S000005289, S000001722, S000003092, S000001728, S000002766, S000005241, S000003887, S000006041, S000005219, S000004986, S000004536, S000000368, S000003352, S000002608, S000000959, S000002515, S000004996, S000000494, S00…
GO:0072665	protein localization to vacuole	3.94491987184104e-10	3.69720700266265e-13	39	988	84	7166	0.00%	0.00	S000005037, S000005615, S000003191, S000004769, S000003373, S000001856, S000006343, S000006435, S000001150, S000000332, S000000994, S000000739, S000006253, S000000002, S000000301, S000005289, S000001722, S000003092, S000001728, S000002766, S000005241, S000003887, S000006041, S000005219, S000004986, S000004536, S000000368, S000003352, S000002608, S000000959, S000002515, S000004996, S000000494, S00…
GO:0072666	establishment of protein localization to vacuole	3.94491987184104e-10	3.69720700266265e-13	39	988	84	7166	0.00%	0.00	S000005037, S000005615, S000003191, S000004769, S000003373, S000001856, S000006343, S000006435, S000001150, S000000332, S000000994, S000000739, S000006253, S000000002, S000000301, S000005289, S000001722, S000003092, S000001728, S000002766, S000005241, S000003887, S000006041, S000005219, S000004986, S000004536, S000000368, S000003352, S000002608, S000000959, S000002515, S000004996, S000000494, S00…
GO:0010324	membrane invagination	1.78556288696995e-09	1.67344225582938e-12	53	988	143	7166	0.00%	0.00	S000005187, S000005037, S000005615, S000001310, S000004769, S000001686, S000005856, S000000332, S000004334, S000006369, S000000739, S000003549, S000006253, S000001303, S000005028, S000002284, S000003455, S000000411, S000000968, S000001722, S000005632, S000000874, S000005241, S000005560, S000006041, S000005940, S000005358, S000000024, S000004460, S000001204, S000002487, S000005620, S000001445, S00…
GO:0034220	ion transmembrane transport	2.4528991288666e-09	2.29887453502024e-12	32	988	63	7166	0.00%	0.00	S000003665, S000004439, S000006328, S000004938, S000003801, S000006240, S000005796, S000002974, S000005512, S000028508, S000003449, S000003353, S000001383, S000000947, S000004658, S000002678, S000004120, S000000411, S000005086, S000003224, S000001218, S000000753, S000005859, S000005613, S000001700, S000001563, S000001758, S000006155, S000004892, S000001068, S000003629, S000006342
GO:0006888	ER to Golgi vesicle-mediated transport	2.48766802388867e-09	2.33146019108592e-12	39	988	88	7166	0.00%	0.00	S000001856, S000000507, S000001224, S000006006, S000004906, S000001266, S000005207, S000004068, S000004016, S000005834, S000000414, S000007651, S000005641, S000001184, S000002216, S000001301, S000000040, S000001869, S000000206, S000000136, S000002654, S000003022, S000003352, S000002880, S000000959, S000002515, S000001023, S000002296, S000000924, S000005742, S000000774, S000001776, S000002371, S00…
GO:0055080	cation homeostasis	3.25091535201159e-09	3.04678102344104e-12	48	988	124	7166	0.00%	0.00	S000004195, S000004439, S000005796, S000002974, S000005512, S000028508, S000004741, S000000947, S000004658, S000005605, S000000411, S000001547, S000005859, S000001658, S000001068, S000003629, S000005518, S000003665, S000001032, S000004210, S000004128, S000004938, S000003801, S000001602, S000006240, S000004013, S000005461, S000002613, S000002976, S000001039, S000002900, S000002590, S000005362, S00…
GO:0006914	autophagy	3.30814145694348e-09	3.10041373659182e-12	43	988	104	7166	0.00%	0.00	S000004769, S000001686, S000001856, S000006006, S000000332, S000000739, S000003549, S000006253, S000000301, S000002284, S000005641, S000003455, S000003827, S000003092, S000000146, S000005632, S000000874, S000006041, S000005216, S000005940, S000004460, S000002654, S000002487, S000003352, S000002880, S000000959, S000002515, S000000281, S000001890, S000002296, S000001776, S000003395, S000000543, S00…
GO:0048878	chemical homeostasis	4.60616841996725e-09	4.31693385189058e-12	53	988	146	7166	0.00%	0.00	S000002193, S000000563, S000004195, S000004439, S000002684, S000006343, S000005796, S000002974, S000005512, S000028508, S000004741, S000000947, S000004658, S000005605, S000000411, S000001547, S000005859, S000001658, S000001068, S000003629, S000005518, S000003665, S000001032, S000004210, S000004128, S000004938, S000003801, S000001602, S000006240, S000004013, S000005461, S000002613, S000002976, S00…
GO:0042144	vacuole fusion, non-autophagic	5.26186801106561e-09	4.93146017906805e-12	23	988	36	7166	0.00%	0.00	S000005940, S000006398, S000002637, S000004460, S000002487, S000004138, S000002533, S000004844, S000006369, S000000739, S000003549, S000001890, S000001679, S000004083, S000004219, S000003180, S000000146, S000005270, S000004388, S000000874, S000005632, S000005594, S000002235
GO:0007033	vacuole organization	9.47161261802936e-09	8.87686280977447e-12	33	988	69	7166	0.00%	0.00	S000002637, S000005615, S000001310, S000004138, S000005562, S000006369, S000000739, S000003549, S000001534, S000001303, S000000301, S000001679, S000000146, S000005270, S000002731, S000005632, S000000874, S000006398, S000005853, S000005940, S000004460, S000005772, S000002487, S000002533, S000004844, S000001890, S000004083, S000004219, S000000753, S000003180, S000004388, S000005594, S000002235
GO:0050801	ion homeostasis	1.09710408515898e-08	1.02821376303559e-11	50	988	136	7166	0.00%	0.00	S000000563, S000004195, S000004439, S000002684, S000005796, S000002974, S000005512, S000028508, S000004741, S000000947, S000004658, S000005605, S000000411, S000001547, S000005859, S000001658, S000001068, S000003629, S000005518, S000003665, S000001032, S000004210, S000004128, S000004938, S000003801, S000001602, S000006240, S000004013, S000005461, S000002613, S000002976, S000001039, S000005421, S00…
GO:0008645	hexose transport	1.7830508079167e-08	1.67108791744771e-11	18	988	24	7166	0.00%	0.00	S000001883, S000003755, S000004613, S000005262, S000005516, S000001134, S000002353, S000002753, S000005355, S000001136, S000004071, S000002751, S000000795, S000001138, S000002404, S000003919, S000002750, S000003750
GO:0015749	monosaccharide transport	1.7830508079167e-08	1.67108791744771e-11	18	988	24	7166	0.00%	0.00	S000001883, S000003755, S000004613, S000005262, S000005516, S000001134, S000002353, S000002753, S000005355, S000001136, S000004071, S000002751, S000000795, S000001138, S000002404, S000003919, S000002750, S000003750
GO:0030148	sphingolipid biosynthetic process	5.55080010861519e-08	5.20224939888958e-11	18	988	25	7166	0.00%	0.00	S000003670, S000002479, S000001487, S000006008, S000000995, S000001491, S000000895, S000007521, S000003633, S000000469, S000004364, S000005978, S000000630, S000004342, S000000365, S000000821, S000000387, S000001761
GO:0046467	membrane lipid biosynthetic process	5.55080010861519e-08	5.20224939888958e-11	18	988	25	7166	0.00%	0.00	S000003670, S000002479, S000001487, S000006008, S000000995, S000001491, S000000895, S000007521, S000003633, S000000469, S000004364, S000005978, S000000630, S000004342, S000000365, S000000821, S000000387, S000001761
GO:0072511	divalent inorganic cation transport	5.55080010861519e-08	5.20224939888958e-11	18	988	25	7166	0.00%	0.00	S000002286, S000004120, S000003224, S000005490, S000001285, S000001092, S000004938, S000004210, S000005613, S000001658, S000003135, S000002974, S000002613, S000003938, S000001844, S000004435, S000003449, S000005482
GO:0030003	cellular cation homeostasis	6.17553147368104e-08	5.78775208404971e-11	43	988	112	7166	0.00%	0.00	S000004195, S000004439, S000005796, S000002974, S000028508, S000004741, S000000947, S000004658, S000005605, S000001547, S000005859, S000001658, S000001068, S000003629, S000005518, S000003665, S000001032, S000004210, S000004128, S000003801, S000001602, S000006240, S000004013, S000005461, S000002613, S000001039, S000002900, S000002590, S000005362, S000005421, S000005482, S000002286, S000002678, S00…
GO:0015893	drug transport	7.926113082271e-08	7.42840963661762e-11	13	988	14	7166	0.00%	0.00	S000001027, S000002746, S000001382, S000000212, S000004584, S000005679, S000006402, S000005009, S000000247, S000001090, S000001074, S000003456, S000001383
GO:0023052	signaling	8.57746283541782e-08	8.03885926468399e-11	84	988	305	7166	0.00%	0.00	S000002193, S000005037, S000001686, S000005972, S000001856, S000001012, S000006369, S000000833, S000003384, S000001534, S000000301, S000000414, S000005124, S000001692, S000004252, S000001309, S000006101, S000005267, S000000622, S000001722, S000005042, S000002869, S000004831, S000000926, S000004951, S000002781, S000005034, S000005089, S000005248, S000004460, S000004232, S000005249, S000003022, S00…
GO:0055082	cellular chemical homeostasis	9.10386816744543e-08	8.53221009132655e-11	47	988	130	7166	0.00%	0.00	S000002193, S000000563, S000004195, S000004439, S000002684, S000006343, S000005796, S000002974, S000028508, S000004741, S000000947, S000004658, S000005605, S000001547, S000005859, S000001658, S000001068, S000003629, S000005518, S000003665, S000001032, S000004210, S000004128, S000003801, S000001602, S000006240, S000004013, S000005461, S000002613, S000001039, S000002900, S000002590, S000005362, S00…
GO:0006886	intracellular protein transport	1.25302015454427e-07	1.17433941381844e-10	90	988	338	7166	0.00%	0.00	S000005037, S000003191, S000004769, S000003373, S000005972, S000001856, S000006435, S000001150, S000004138, S000000332, S000005562, S000000165, S000000301, S000002253, S000004016, S000004795, S000006015, S000002128, S000004252, S000001618, S000000968, S000001722, S000003092, S000002493, S000002216, S000000146, S000001728, S000005632, S000002766, S000002127, S000000133, S000001869, S000004986, S00…
GO:0006486	protein glycosylation	1.39434132252688e-07	1.3067866190505e-10	32	988	71	7166	0.00%	0.00	S000000274, S000003015, S000003193, S000000409, S000001224, S000003904, S000000178, S000002251, S000003033, S000003268, S000002391, S000003459, S000005593, S000002253, S000000021, S000003194, S000000116, S000005629, S000002822, S000005163, S000005024, S000002715, S000006387, S000005848, S000004615, S000002352, S000000807, S000000206, S000000447, S000002990, S000003431, S000005313
GO:0043413	macromolecule glycosylation	1.39434132252688e-07	1.3067866190505e-10	32	988	71	7166	0.00%	0.00	S000000274, S000003015, S000003193, S000000409, S000001224, S000003904, S000000178, S000002251, S000003033, S000003268, S000002391, S000003459, S000005593, S000002253, S000000021, S000003194, S000000116, S000005629, S000002822, S000005163, S000005024, S000002715, S000006387, S000005848, S000004615, S000002352, S000000807, S000000206, S000000447, S000002990, S000003431, S000005313
GO:0007165	signal transduction	1.84096163869747e-07	1.72536236054121e-10	82	988	299	7166	0.00%	0.00	S000002193, S000005037, S000001686, S000005972, S000001856, S000001012, S000006369, S000000833, S000003384, S000001534, S000000301, S000000414, S000005124, S000004252, S000001309, S000006101, S000005267, S000000622, S000001722, S000005042, S000002869, S000004831, S000000926, S000004951, S000002781, S000005034, S000005089, S000005248, S000004460, S000004232, S000005249, S000003022, S000001763, S00…
GO:0006873	cellular ion homeostasis	1.99943686276494e-07	1.87388646932047e-10	45	988	124	7166	0.00%	0.00	S000000563, S000004195, S000004439, S000002684, S000005796, S000002974, S000028508, S000004741, S000000947, S000004658, S000005605, S000001547, S000005859, S000001658, S000001068, S000003629, S000005518, S000003665, S000001032, S000004210, S000004128, S000003801, S000001602, S000006240, S000004013, S000005461, S000002613, S000001039, S000002900, S000002590, S000005362, S000005421, S000005482, S00…
GO:0070085	glycosylation	2.1840435244095e-07	2.04690114752531e-10	32	988	72	7166	0.00%	0.00	S000000274, S000003015, S000003193, S000000409, S000001224, S000003904, S000000178, S000002251, S000003033, S000003268, S000002391, S000003459, S000005593, S000002253, S000000021, S000003194, S000000116, S000005629, S000002822, S000005163, S000005024, S000002715, S000006387, S000005848, S000004615, S000002352, S000000807, S000000206, S000000447, S000002990, S000003431, S000005313
GO:0009100	glycoprotein metabolic process	2.42705419920925e-07	2.27465248285778e-10	33	988	76	7166	0.00%	0.00	S000003015, S000003193, S000000409, S000001224, S000002251, S000003033, S000002391, S000028508, S000002253, S000002822, S000005024, S000002715, S000006387, S000004615, S000002352, S000000206, S000000447, S000002990, S000003431, S000005313, S000000274, S000003904, S000000178, S000003268, S000003459, S000005593, S000000021, S000003194, S000000116, S000005629, S000005163, S000005848, S000000807
GO:0009101	glycoprotein biosynthetic process	2.42705419920925e-07	2.27465248285778e-10	33	988	76	7166	0.00%	0.00	S000003015, S000003193, S000000409, S000001224, S000002251, S000003033, S000002391, S000028508, S000002253, S000002822, S000005024, S000002715, S000006387, S000004615, S000002352, S000000206, S000000447, S000002990, S000003431, S000005313, S000000274, S000003904, S000000178, S000003268, S000003459, S000005593, S000000021, S000003194, S000000116, S000005629, S000005163, S000005848, S000000807
GO:0034613	cellular protein localization	3.48799926218942e-07	3.26897775275484e-10	102	988	408	7166	0.00%	0.00	S000005037, S000003191, S000004769, S000003373, S000005972, S000001856, S000000507, S000001224, S000006435, S000001150, S000004138, S000000332, S000005562, S000006369, S000000165, S000000301, S000002253, S000004016, S000003363, S000004795, S000006015, S000003963, S000002128, S000004252, S000001618, S000000968, S000001722, S000003092, S000002493, S000002216, S000000146, S000001728, S000005632, S00…
GO:0048284	organelle fusion	4.69275751303338e-07	4.39808576666671e-10	31	988	70	7166	0.00%	0.00	S000002101, S000003621, S000002487, S000004138, S000001266, S000004844, S000002906, S000004068, S000002876, S000001023, S000004016, S000002284, S000004795, S000001679, S000004083, S000000335, S000003180, S000002216, S000000146, S000004258, S000004388, S000002731, S000005632, S000005601, S000003066, S000001047, S000006153, S000001299, S000003404, S000001330, S000002235
GO:0070727	cellular macromolecule localization	1.13397629467225e-06	1.06277066042385e-09	104	988	427	7166	0.00%	0.00	S000005037, S000003191, S000004769, S000003373, S000005972, S000001856, S000000507, S000001224, S000006435, S000001150, S000004138, S000000332, S000005562, S000006369, S000000165, S000000301, S000002253, S000004016, S000003363, S000004795, S000006015, S000003963, S000002128, S000004252, S000001618, S000000968, S000001722, S000003092, S000002493, S000002216, S000000146, S000001728, S000005632, S00…
GO:0006891	intra-Golgi vesicle-mediated transport	2.0250348369633e-06	1.89787707306776e-09	17	988	26	7166	0.00%	0.00	S000004986, S000002101, S000003191, S000004536, S000003352, S000000959, S000004016, S000002296, S000004996, S000005742, S000002815, S000001776, S000001679, S000006309, S000002351, S000001662, S000004831
GO:0006820	anion transport	2.28316628303434e-06	2.13979970293752e-09	20	988	35	7166	0.00%	0.00	S000006405, S000000695, S000003801, S000004584, S000003734, S000000498, S000006013, S000001000, S000000633, S000000603, S000000500, S000005296, S000006207, S000001700, S000003966, S000004590, S000005219, S000004082, S000004892, S000004592
GO:0046519	sphingoid metabolic process	2.41931789200146e-06	2.26740196063866e-09	13	988	16	7166	0.00%	0.00	S000007521, S000002479, S000001487, S000004684, S000002775, S000006008, S000004885, S000000995, S000000469, S000005978, S000001491, S000000821, S000000387
GO:0015851	nucleobase transport	2.54595033694624e-06	2.38608279001522e-09	10	988	10	7166	0.00%	0.00	S000005718, S000001467, S000003154, S000000138, S000000225, S000002958, S000000862, S000000858, S000004227, S000005597
GO:0070838	divalent metal ion transport	2.88209574031455e-06	2.70112065633979e-09	15	988	21	7166	0.00%	0.00	S000002286, S000004120, S000003224, S000005490, S000001285, S000004938, S000004210, S000005613, S000001658, S000003135, S000002974, S000002613, S000001844, S000004435, S000003449
GO:0007163	establishment or maintenance of cell polarity	3.46805004118808e-06	3.25028120073859e-09	43	988	125	7166	0.00%	0.00	S000000920, S000005187, S000004672, S000004305, S000001686, S000000595, S000003384, S000004322, S000001303, S000000414, S000005028, S000003852, S000002717, S000005215, S000001103, S000000968, S000006326, S000005825, S000005853, S000004951, S000001149, S000005034, S000001367, S000003621, S000003022, S000005620, S000001763, S000003594, S000001445, S000002533, S000002177, S000000895, S000004992, S00…
GO:0006896	Golgi to vacuole transport	4.03374782660509e-06	3.78045719456897e-09	16	988	24	7166	0.00%	0.00	S000004160, S000003566, S000004460, S000001618, S000004684, S000002892, S000001150, S000004388, S000002731, S000002766, S000005562, S000003493, S000000492, S000006116, S000003561, S000002434
GO:0042147	retrograde transport, endosome to Golgi	5.02947525281437e-06	4.71366003075386e-09	18	988	30	7166	0.00%	0.00	S000003566, S000001856, S000002544, S000003178, S000000833, S000000774, S000002434, S000002815, S000004252, S000003690, S000002892, S000000622, S000003743, S000001728, S000001051, S000006041, S000004029, S000004831
GO:0033205	cell cycle cytokinesis	5.47293817410883e-06	5.12927663927725e-09	31	988	76	7166	0.00%	0.00	S000005187, S000001149, S000004305, S000003621, S000003022, S000001445, S000005620, S000002384, S000000529, S000000595, S000003384, S000003074, S000004322, S000000414, S000005028, S000006392, S000003852, S000000242, S000004345, S000002717, S000003837, S000005215, S000001103, S000006326, S000004306, S000005096, S000005825, S000004064, S000000634, S000001330, S000005827
GO:0007154	cell communication	5.96854291258017e-06	5.5937609302532e-09	98	988	406	7166	0.00%	0.00	S000002193, S000005037, S000004769, S000001686, S000005972, S000001856, S000001012, S000000332, S000006369, S000000833, S000002447, S000003384, S000001534, S000000301, S000000414, S000005124, S000001692, S000002284, S000004252, S000001309, S000006101, S000005267, S000000622, S000001722, S000005042, S000005632, S000002869, S000004831, S000000926, S000004951, S000002781, S000005034, S000005089, S00…
GO:0035556	intracellular signal transduction	8.52146363334785e-06	7.98637641363435e-09	57	988	194	7166	0.00%	0.00	S000005037, S000005615, S000004672, S000004305, S000001686, S000005972, S000001856, S000005697, S000006369, S000000833, S000003384, S000001534, S000000301, S000000414, S000005124, S000003827, S000004252, S000002717, S000001103, S000006101, S000000622, S000001722, S000005042, S000005627, S000004831, S000004951, S000005248, S000003670, S000005034, S000004460, S000001367, S000000368, S000005249, S00…
GO:0000041	transition metal ion transport	1.34210131134579e-05	1.25782690847778e-08	23	988	48	7166	0.00%	0.00	S000001032, S000006328, S000004938, S000004210, S000003423, S000005512, S000002613, S000003938, S000001039, S000005482, S000000947, S000002678, S000004120, S000000411, S000003224, S000001218, S000001285, S000001092, S000001658, S000003135, S000004024, S000004592, S000005518
GO:0045324	late endosome to vacuole transport	3.40162434241922e-05	3.18802656271717e-08	19	988	36	7166	0.00%	0.00	S000004352, S000006435, S000001150, S000004138, S000003805, S000004844, S000000994, S000000002, S000000301, S000005289, S000004015, S000003963, S000002894, S000004682, S000002766, S000001524, S000006041, S000006377, S000005489
GO:0016237	microautophagy	3.8054945414686e-05	3.56653658994246e-08	21	988	43	7166	0.00%	0.00	S000005940, S000004460, S000004769, S000002487, S000000332, S000002515, S000000739, S000003549, S000006253, S000000281, S000001890, S000002284, S000003395, S000003455, S000003180, S000001715, S000004388, S000000874, S000005632, S000006041, S000002235
GO:0015698	inorganic anion transport	3.9734623792471e-05	3.72395724390544e-08	14	988	21	7166	0.00%	0.00	S000001000, S000006405, S000000633, S000000500, S000005296, S000003801, S000006207, S000003734, S000000498, S000003966, S000004590, S000006013, S000004082, S000004592
GO:0015672	monovalent inorganic cation transport	4.52628282223899e-05	4.24206450069259e-08	25	988	58	7166	0.00%	0.00	S000006405, S000003665, S000004439, S000004128, S000003734, S000006240, S000003630, S000005796, S000002447, S000002976, S000028508, S000001090, S000005265, S000001383, S000004658, S000000753, S000005859, S000005296, S000001563, S000005957, S000001758, S000006155, S000003629, S000001068, S000002446
GO:0000910	cytokinesis	5.75272369593328e-05	5.39149362318021e-08	38	988	113	7166	0.00%	0.00	S000005187, S000004305, S000002384, S000000595, S000003384, S000003074, S000004322, S000000414, S000005028, S000003852, S000002717, S000005215, S000001103, S000006326, S000005096, S000005825, S000000926, S000005853, S000001149, S000003621, S000003022, S000005620, S000001445, S000000529, S000006163, S000006392, S000000227, S000000242, S000004345, S000003837, S000004306, S000000634, S000004064, S00…
GO:0042493	response to drug	6.09592466066415e-05	5.71314401186893e-08	19	988	37	7166	0.00%	0.00	S000001027, S000003444, S000001382, S000000212, S000004584, S000005679, S000005544, S000006402, S000002814, S000005009, S000001090, S000003456, S000001383, S000005331, S000002746, S000002418, S000003513, S000000247, S000001074
GO:0006672	ceramide metabolic process	8.48313635008074e-05	7.95045581075983e-08	11	988	14	7166	0.00%	0.00	S000002479, S000001487, S000004684, S000002775, S000006008, S000004885, S000000995, S000005978, S000001491, S000000821, S000000387
GO:0015695	organic cation transport	0.000135945197980738	1.27408807854487e-07	8	988	8	7166	0.00%	0.00	S000002792, S000005285, S000000603, S000005086, S000000336, S000006342, S000003353, S000003045
GO:0019725	cellular homeostasis	0.000184357666598758	1.72781318274375e-07	48	988	165	7166	0.00%	0.00	S000002193, S000000563, S000004195, S000004439, S000002684, S000006343, S000005796, S000002974, S000028508, S000004741, S000000947, S000004658, S000005605, S000001547, S000005859, S000001658, S000006077, S000001068, S000003629, S000005518, S000003665, S000001032, S000004210, S000004128, S000003801, S000001602, S000006240, S000004013, S000005461, S000002613, S000001039, S000005421, S000002900, S00…
GO:0007264	small GTPase mediated signal transduction	0.000310316162062516	2.90830517396922e-07	37	988	115	7166	0.00%	0.00	S000005037, S000005615, S000004305, S000001686, S000005972, S000001856, S000006369, S000000833, S000003384, S000005124, S000004252, S000002717, S000001103, S000000622, S000001722, S000005042, S000005627, S000004831, S000005248, S000005034, S000004460, S000000368, S000005620, S000001763, S000006163, S000004301, S000003178, S000005596, S000000924, S000002296, S000002815, S000004219, S000002351, S00…
GO:0006897	endocytosis	0.000476934217563867	4.46986145795564e-07	34	988	103	7166	0.00%	0.00	S000005187, S000005037, S000005615, S000001310, S000001686, S000005856, S000004334, S000006369, S000001303, S000005028, S000000411, S000000968, S000001722, S000005241, S000005560, S000000024, S000005358, S000004460, S000001204, S000005620, S000001445, S000005544, S000004516, S000000623, S000006375, S000002876, S000002177, S000003473, S000000753, S000002390, S000004388, S000005098, S000000103, S00…
GO:0072503	cellular divalent inorganic cation homeostasis	0.000935270519599405	8.76542192689227e-07	12	988	19	7166	0.00%	0.00	S000002286, S000001547, S000000757, S000004210, S000001658, S000004013, S000005461, S000002974, S000002613, S000002900, S000005362, S000005482
GO:0072507	divalent inorganic cation homeostasis	0.000935270519599405	8.76542192689227e-07	12	988	19	7166	0.00%	0.00	S000002286, S000001547, S000000757, S000004210, S000001658, S000004013, S000005461, S000002974, S000002613, S000002900, S000005362, S000005482
GO:0006855	drug transmembrane transport	0.00107460899583202	1.00713120509093e-06	8	988	9	7166	0.00%	0.00	S000002746, S000001382, S000000212, S000004584, S000005009, S000000247, S000001074, S000001383
GO:0015802	basic amino acid transport	0.00107460899583202	1.00713120509093e-06	8	988	9	7166	0.00%	0.00	S000000789, S000004694, S000005214, S000000622, S000003423, S000000497, S000000574, S000005212
GO:0006895	Golgi to endosome transport	0.00150041856981987	1.40620297077776e-06	10	988	14	7166	0.00%	0.00	S000000198, S000001150, S000002731, S000004906, S000004138, S000003541, S000005241, S000002766, S000004844, S000002548
GO:0065008	regulation of biological quality	0.00198771564102993	1.8629012568228e-06	86	988	385	7166	0.00%	0.00	S000002193, S000004195, S000002684, S000000507, S000001224, S000006369, S000002974, S000005512, S000028508, S000000301, S000001692, S000002284, S000004741, S000000947, S000003963, S000004658, S000005215, S000000968, S000005267, S000005575, S000001728, S000001869, S000003264, S000005518, S000000024, S000003665, S000001032, S000004128, S000004210, S000003801, S000001602, S000000529, S000005461, S00…
GO:0006200	ATP catabolic process	0.0026103577044062	2.44644583355783e-06	18	988	41	7166	0.00%	0.00	S000001027, S000002542, S000005679, S000001811, S000002814, S000005353, S000002976, S000003938, S000001692, S000001275, S000000757, S000005979, S000002418, S000005435, S000003971, S000005817, S000003513, S000005957
GO:0055067	monovalent inorganic cation homeostasis	0.0026103577044062	2.44644583355783e-06	18	988	41	7166	0.00%	0.00	S000004658, S000003665, S000004439, S000001715, S000000753, S000004128, S000005859, S000001602, S000006240, S000001563, S000005796, S000001758, S000002976, S000005957, S000028508, S000006155, S000003629, S000001068
GO:0015846	polyamine transport	0.00276244883013476	2.58898671990136e-06	9	988	12	7166	0.00%	0.00	S000001657, S000001747, S000003370, S000001008, S000000336, S000005799, S000003951, S000006360, S000006195
GO:0030950	establishment or maintenance of actin cytoskeleton polarity	0.00276244883013476	2.58898671990136e-06	9	988	12	7166	0.00%	0.00	S000004992, S000004951, S000001367, S000004672, S000001686, S000003594, S000001303, S000001380, S000000895
GO:0030952	establishment or maintenance of cytoskeleton polarity	0.00276244883013476	2.58898671990136e-06	9	988	12	7166	0.00%	0.00	S000004992, S000004951, S000001367, S000004672, S000001686, S000003594, S000001303, S000001380, S000000895
GO:0008202	steroid metabolic process	0.00290745253101578	2.72488522119567e-06	20	988	49	7166	0.00%	0.00	S000004815, S000005055, S000001049, S000004046, S000004232, S000002969, S000005224, S000000644, S000004540, S000005100, S000001233, S000003292, S000001114, S000001175, S000003935, S000005302, S000004090, S000000846, S000006377, S000001084
GO:0016125	sterol metabolic process	0.00290745253101578	2.72488522119567e-06	20	988	49	7166	0.00%	0.00	S000004815, S000005055, S000001049, S000004046, S000004232, S000002969, S000005224, S000000644, S000004540, S000005100, S000001233, S000003292, S000001114, S000001175, S000003935, S000005302, S000004090, S000000846, S000006377, S000001084
GO:0006893	Golgi to plasma membrane transport	0.00410898468992762	3.85096971877003e-06	15	988	31	7166	0.00%	0.00	S000004795, S000003621, S000005972, S000000368, S000004684, S000002351, S000005825, S000001735, S000003635, S000004850, S000003541, S000006153, S000004322, S000001330, S000004879
GO:0032506	cytokinetic process	0.0044754245085303	4.19439972683252e-06	29	988	89	7166	0.00%	0.00	S000005187, S000005853, S000004305, S000003621, S000003022, S000001445, S000005620, S000002384, S000003384, S000003074, S000004322, S000000414, S000005028, S000006392, S000003852, S000000242, S000004345, S000002717, S000005215, S000001103, S000006326, S000005096, S000005825, S000004064, S000000634, S000005136, S000001330, S000005827, S000000926
GO:0072348	sulfur compound transport	0.00472021026130449	4.42381467788612e-06	8	988	10	7166	0.00%	0.00	S000005718, S000003984, S000003287, S000004227, S000003978, S000005597, S000000671, S000006195
GO:0007105	cytokinesis, site selection	0.00585617572051907	5.48844959748742e-06	21	988	55	7166	0.00%	0.00	S000005187, S000004305, S000003621, S000003022, S000001445, S000005620, S000002384, S000003384, S000004322, S000000414, S000005028, S000003852, S000004345, S000002717, S000001103, S000006326, S000005825, S000004064, S000000634, S000001330, S000005827
GO:0006487	protein N-linked glycosylation	0.00611882066875722	5.73460231373685e-06	19	988	47	7166	0.00%	0.00	S000000274, S000003015, S000003193, S000000409, S000000178, S000003033, S000003268, S000002391, S000003459, S000005593, S000003194, S000000116, S000005629, S000005024, S000005163, S000006387, S000000447, S000002990, S000005313
GO:0018345	protein palmitoylation	0.00698503333768258	6.54642299689089e-06	7	988	8	7166	0.00%	0.00	S000005363, S000004236, S000005560, S000002533, S000005470, S000002867, S000005270
GO:0015696	ammonium transport	0.00723350458510469	6.77929201977947e-06	6	988	6	7166	0.00%	0.00	S000002792, S000005285, S000000603, S000005086, S000006342, S000003353
