# Supplementary material for: Genome-Scale Modeling of the Protein Secretory Machinery in Yeast
Source: PLoS One. 2013 May 7;8(5):e63284. doi: 10.1371/journal.pone.0063284 (PMC3646752; doi:10.1371/journal.pone.0063284)
Supplement: Table S13 — Human SP- secretory proteins GO enrichment analysis. (XLSX) [file pone.0063284.s017.xlsx]

## Sheet: Sheet1
Table S13-Human unconventional secretory protien GO enrichment analysis
P-value cutoff	0.01
Calculate FDR	Yes
Regulation links followed	Yes
Bonferroni correction	Yes				#REF!
Annotation file	gene_association.goa_human
Evidence codes used	IEA (197012), EXP (174), IEP (724), IGI (443), NAS (8687), IBA (2852), IPI (18922), ND (1857), IC (1110), ISS (10913), IDA (41605), IMP (7691), RCA (42), TAS (56506)
GOID	TERM	CORRECTED_PVALUE	UNCORRECTED_PVALUE	NUM_LIST_ANNOTATIONS	LIST_SIZE	TOTAL_NUM_ANNOTATIONS	POPULATION_SIZE	FDR_RATE	EXPECTED_FALSE_POSITIVES	ANNOTATED_GENES
GO:0004930	G-protein coupled receptor activity	0	0	742	5438	1195	46025	0	0	Q9H209, Q92847, P50391, Q8NGK4, Q9BXC0, P32302, Q8WZA6, Q9NYW3, P30872, Q13585, Q8NGT5, Q8NGC2, Q9UNW8, Q96R27, Q8NGF6, Q8NGK9, Q9H340, P61073, P59531, Q96LB0, Q8NGJ8, Q8N162, Q8TDV0, Q6IEV9, Q8NGE5, O00421, A6NET4, Q8NHA4, Q8NGS6, P43088, P51686, Q9BXE9, Q96RD2, Q7Z5H4, Q8NGX1, Q9UKP6, Q9Y2T6, Q9H255, Q8NFJ5, Q9Y5X5, P32238, Q9GZN0, P30989, Q96RA2, Q8NGK1, Q8TDU5, Q8NGJ0, P47884, Q96RI9, Q8NH59,…
GO:0004984	olfactory receptor activity	0	0	422	5438	460	46025	0	0	Q8NH05, Q9H209, Q8NGC4, Q9NZP5, Q8NGH6, P47888, Q8NGK4, Q8WZA6, Q8TCB6, Q8NGY7, Q96RB7, Q8NGJ4, Q8NGT5, Q8NGC2, Q8NGV5, A6NMZ5, O95918, Q96R27, Q8NGF6, Q8NGK9, Q9H340, Q8NGN4, Q8NH49, Q8NGJ8, Q8NG84, Q8N162, Q8NH06, Q6IEV9, Q8NGE5, Q8NGM1, A6NET4, Q6IF99, Q8NGA0, Q8NHA4, Q8NGS6, P58181, Q8NGE8, Q6IEU7, Q96RD2, Q8NGS0, Q8NGX1, Q8NGP4, Q8NGT9, Q9H255, Q8NGZ3, Q8NGE1, Q96RA2, Q8NGK1, Q8NH40, Q8NGJ0,…
GO:XXXXXXX	unannotated	0	0	3003	5438	8434	46025	0	0	Q8VEA7, Q9BSJ8, Q5R3K3, P24485, Q5PCA7, P85072, Q6FYL0, Q8IVJ8, Q96KT7, C9JVW0, Q7Z407, P13638, Q11127, O88536, A6L743, A7ZCL2, Q9BQJ4, O08970, C4JYM4, Q0BQY7, Q6NUK4, Q4L8L8, Q95LC6, Q5PN71, P23275, Q10726, Q6FYW1, Q8NBD8, Q95LB4, Q801D8, Q6FZF2, P35786, P16743, Q9H2Q1, P27026, Q0NZX5, A6NKG5, Q9ZKG7, Q5RI15, Q96PE5, Q9ZM87, P61264, P02706, Q9ZL53, A1AJL2, Q9ZK31, Q8VG08, Q8VGQ7, Q6NXN4, P0CP37,…
GO:0004888	transmembrane signaling receptor activity	9.80857e-243	1.08262e-245	783	5438	1900	46025	0	0	Q9H209, Q92847, P50391, Q8NGK4, Q9BXC0, P32302, Q8WZA6, Q9NYW3, P30872, Q13585, Q8NGT5, Q8NGC2, Q9UNW8, Q96R27, Q8NGF6, Q8NGK9, Q9H340, P61073, P59531, Q96LB0, Q8NGJ8, Q8N162, Q8TDV0, Q6IEV9, Q8NGE5, O00421, A6NET4, Q8NHA4, Q8NGS6, P43088, P51686, Q9BXE9, Q96RD2, Q7Z5H4, Q8NGX1, Q9UKP6, Q9Y2T6, Q9H255, Q8NFJ5, Q9Y5X5, P32238, Q9GZN0, P30989, Q96RA2, Q8NGK1, Q8TDU5, Q8NGJ0, P47884, Q96RI9, Q8NH59,…
GO:0038023	signaling receptor activity	2.90692e-209	3.20852e-212	794	5438	2150	46025	0	0	Q9H209, Q92847, P50391, Q8NGK4, Q9BXC0, P32302, Q8WZA6, Q9NYW3, P30872, Q13585, Q8NGT5, Q8NGC2, Q9UNW8, Q96R27, Q8NGF6, Q8NGK9, Q9H340, P61073, P59531, Q96LB0, Q8NGJ8, Q8N162, Q8TDV0, Q6IEV9, Q8NGE5, O00421, A6NET4, Q8NHA4, Q8NGS6, P43088, P51686, Q9BXE9, Q96RD2, Q7Z5H4, Q8NGX1, Q9UKP6, Q9Y2T6, Q9H255, Q8NFJ5, Q9Y5X5, P32238, Q9GZN0, P30989, Q96RA2, Q8NGK1, Q8TDU5, Q8NGJ0, P47884, Q96RI9, Q8NH59,…
GO:0004872	receptor activity	1.73333e-156	1.91317e-159	891	5438	3062	46025	0	0	Q9H209, Q92847, P50391, Q8NGK4, Q9BXC0, P32302, Q8WZA6, Q2HXU8, Q9NYW3, P30872, Q13585, Q8NGT5, Q8NGC2, Q9UNW8, Q96R27, Q8NGF6, Q8NGK9, Q9H340, P61073, P59531, Q96LB0, Q86V24, Q8NGJ8, Q86X29, Q8N162, Q8TDV0, Q14108, Q6IEV9, Q8NGE5, O00421, A6NET4, Q8NHA4, Q8NGS6, P43088, P51686, Q9BXE9, Q96RD2, Q7Z5H4, Q8NGX1, Q9UKP6, Q9Y2T6, Q9H255, Q8NFJ5, Q9Y5X5, P32238, Q9GZN0, P30989, Q96RA2, Q8NGK1, Q8TDU5,…
GO:0004871	signal transducer activity	8.90435e-152	9.8282e-155	819	5438	2726	46025	0	0	Q9H209, Q92847, P50391, Q8NGK4, Q9BXC0, P32302, Q8WZA6, Q9NYW3, P30872, Q13585, Q8NGT5, Q8NGC2, Q9UNW8, Q96R27, Q8NGF6, Q8NGK9, Q9H340, Q8WVQ1, P61073, P59531, Q96LB0, O43657, Q8NGJ8, Q8N162, Q8TDV0, Q6IEV9, Q8NGE5, O00421, A6NET4, Q8NHA4, Q8NGS6, P43088, P51686, Q9BXE9, Q96RD2, Q7Z5H4, Q8NGX1, Q9UKP6, Q9Y2T6, Q9H255, Q8NFJ5, Q9Y5X5, P32238, Q9GZN0, P30989, Q96RA2, Q8NGK1, Q8TDU5, Q8NGJ0, P47884,…
GO:0060089	molecular transducer activity	8.90435e-152	9.8282e-155	819	5438	2726	46025	0	0	Q9H209, Q92847, P50391, Q8NGK4, Q9BXC0, P32302, Q8WZA6, Q9NYW3, P30872, Q13585, Q8NGT5, Q8NGC2, Q9UNW8, Q96R27, Q8NGF6, Q8NGK9, Q9H340, Q8WVQ1, P61073, P59531, Q96LB0, O43657, Q8NGJ8, Q8N162, Q8TDV0, Q6IEV9, Q8NGE5, O00421, A6NET4, Q8NHA4, Q8NGS6, P43088, P51686, Q9BXE9, Q96RD2, Q7Z5H4, Q8NGX1, Q9UKP6, Q9Y2T6, Q9H255, Q8NFJ5, Q9Y5X5, P32238, Q9GZN0, P30989, Q96RA2, Q8NGK1, Q8TDU5, Q8NGJ0, P47884,…
GO:0022857	transmembrane transporter activity	3.10025e-66	3.42191e-69	563	5438	2276	46025	0	0	O15375, P55011, Q9BXT2, Q7RTT9, Q6YBV0, O15244, O60359, P54710, Q96GZ6, P23975, Q6NXT4, P09131, Q8IU99, Q14728, Q6PIU1, Q9NPA1, O00337, Q9C0K1, Q9BRY0, Q96N87, Q96RD7, Q99712, P43007, Q8NEC5, Q52LC2, P51172, O15440, Q92581, Q9NQ11, P48544, Q96G79, P51800, P35498, O94778, O14649, P51164, Q99758, P40879, Q9NYG8, O60741, Q96Q91, O15342, O60423, Q96PR1, Q8WWI5, P0CG08, O00624, Q9HCE9, Q9NTI2, Q92806,…
GO:0022891	substrate-specific transmembrane transporter activity	2.06413e-59	2.27829e-62	507	5438	2046	46025	0	0	O15375, P55011, Q9BXT2, Q7RTT9, Q8MH63, O94759, O15244, Q6UVM3, O60359, P13866, Q92952, P54710, Q96GZ6, P23975, Q6NXT4, P09131, Q8IUH5, Q96KK3, Q494W8, Q8IU99, Q6PIU1, Q9NPA1, Q14643, O00337, Q9C0K1, Q9BRY0, Q9UBY0, Q96N87, Q96RD7, Q9UBN1, Q99712, P43007, Q8NEC5, O95342, Q52LC2, Q695T7, P48065, Q6U841, P51172, O15440, Q92581, Q9NQ11, P48051, P48544, P51674, Q9NR82, O43826, P54707, Q96G79, Q9UQD0,…
GO:0046873	metal ion transmembrane transporter activity	5.90281e-47	6.51524e-50	203	5438	571	46025	0	0	O00180, O00341, O15554, Q96FT7, Q9Y2C5, Q9H427, O60928, Q6UVM3, P13866, Q92952, Q8NCM2, P54710, Q8TDN2, P23975, P09131, Q8IUH5, Q96KK3, Q6PIU1, Q9NPA1, Q01959, Q14643, O00337, Q9C0K1, Q9BRY0, Q9NPI9, Q9UBY0, Q96N87, P43005, Q9UKG4, Q14500, Q03721, P17658, Q99712, P43007, O95342, Q695T7, P48065, Q96H72, P48664, Q92581, P43004, P48051, P48544, P22459, Q9NR82, P54707, Q9Y345, P48066, O14863, P54709,…
GO:0008324	cation transmembrane transporter activity	1.86653e-46	2.06018e-49	339	5438	1266	46025	0	0	P55011, Q9BXT2, O94759, O15244, Q6UVM3, O60359, P13866, Q92952, P54710, Q96GZ6, P23975, Q6NXT4, P09131, Q8IUH5, Q96KK3, Q8IU99, Q6PIU1, Q9NPA1, Q14643, O00337, Q9C0K1, Q9BRY0, Q9UBY0, Q96N87, Q96RD7, Q9UBN1, Q99712, P43007, Q8NEC5, O95342, Q52LC2, Q695T7, P48065, P51172, Q92581, P48051, P48544, P51674, Q9NR82, P54707, Q96G79, Q9UQD0, P35498, P48066, O14649, P51164, Q7Z4N2, Q9NYG8, Q8WWT9, O60741,…
GO:0022892	substrate-specific transporter activity	5.56914e-46	6.14695e-49	526	5438	2368	46025	0	0	O15375, P55011, Q9BXT2, Q7RTT9, O15244, O60359, P54710, Q96GZ6, P23975, Q6NXT4, P09131, Q8IU99, Q6PIU1, Q9NPA1, O00337, Q9C0K1, Q9BRY0, Q96N87, Q96RD7, Q99712, P43007, Q8NEC5, Q52LC2, P51172, O15440, Q92581, Q9NQ11, P48544, Q96G79, P51800, P35498, O94778, O14649, P51164, P40879, Q9NYG8, O60741, Q96Q91, O15342, Q96F81, O60423, Q96PR1, Q8WWI5, P0CG08, O00624, Q9HCE9, Q9NTI2, Q92806, Q9UI40, Q8N1M1,…
GO:0015075	ion transmembrane transporter activity	5.99216e-46	6.61387e-49	433	5438	1808	46025	0	0	P55011, Q9BXT2, O94759, O15244, Q6UVM3, O60359, P13866, Q92952, P54710, Q96GZ6, P23975, Q6NXT4, P09131, Q8IUH5, Q96KK3, Q494W8, Q8IU99, Q6PIU1, Q9NPA1, Q14643, O00337, Q9C0K1, Q9BRY0, Q9UBY0, Q96N87, Q96RD7, Q9UBN1, Q99712, P43007, Q8NEC5, O95342, Q52LC2, Q695T7, P48065, Q6U841, P51172, O15440, Q92581, Q9NQ11, P48051, P48544, P51674, Q9NR82, P54707, Q96G79, Q9UQD0, P51800, P35498, P48066, O14649,…
GO:0005215	transporter activity	5.06048e-45	5.58551e-48	612	5438	2926	46025	0	0	O15375, P55011, Q9BXT2, Q7RTT9, Q6YBV0, O15244, O60359, P54710, Q96GZ6, P23975, Q6NXT4, P09131, Q8IU99, Q14728, Q6PIU1, Q5VXT5, Q9NPA1, O00337, Q9C0K1, Q9BRY0, Q96N87, Q96RD7, Q99712, P43007, Q8NEC5, Q52LC2, P51172, O15440, Q92581, Q9NQ11, P48544, Q96G79, P51800, P35498, O94778, O14649, P51164, Q99758, P40879, P57057, Q9NYG8, O60741, Q96Q91, O15342, Q96F81, O60423, Q96PR1, Q8WWI5, P0CG08, O00624,…
GO:0008528	G-protein coupled peptide receptor activity	8.07272e-41	8.91029e-44	96	5438	173	46025	0	0	P32745, P25929, Q9Y5Y4, P25024, P50391, P30550, O15218, P25103, P32246, P32302, P30872, P48145, P25106, P46094, P61073, O43614, P30559, Q9HB89, O43603, O00421, Q13304, P47901, P51685, Q99463, P51686, Q6RW13, O95665, P48146, Q9UKP6, P35372, P30556, Q01726, Q9P296, Q9Y5X5, P32238, P31391, P41146, P30989, P51684, P25090, P32239, P49683, O43613, P29371, P41145, P21462, P51810, Q6DWJ6, P35346, P25025,…
GO:0001653	peptide receptor activity	1.59344e-40	1.75877e-43	96	5438	174	46025	0	0	P32745, P25929, Q9Y5Y4, P25024, P50391, P30550, O15218, P25103, P32246, P32302, P30872, P48145, P25106, P46094, P61073, O43614, P30559, Q9HB89, O43603, O00421, Q13304, P47901, P51685, Q99463, P51686, Q6RW13, O95665, P48146, Q9UKP6, P35372, P30556, Q01726, Q9P296, Q9Y5X5, P32238, P31391, P41146, P30989, P51684, P25090, P32239, P49683, O43613, P29371, P41145, P21462, P51810, Q6DWJ6, P35346, P25025,…
GO:0005261	cation channel activity	1.44645e-39	1.59652e-42	190	5438	567	46025	0	0	O00180, Q9HCF6, Q9BXT2, O15554, Q92736, Q96FT7, Q9H427, O94759, O60928, Q6UVM3, O60359, Q92952, Q8NCM2, Q9UF02, Q8TDN2, Q96KK3, Q99572, Q8IU99, Q6PIU1, Q9NPA1, Q14643, P62955, Q9NPI9, Q9UGQ2, Q96RD7, Q14500, Q03721, P17658, Q9UBN1, Q99712, Q8IZF0, Q8NEC5, Q8NBS3, Q96PH1, Q9Y5S1, Q14028, P51172, P48051, Q96D31, P48544, P22459, P21817, P51674, Q9NR82, Q96QT4, Q9UQD0, Q9NQW8, P35498, O14649, Q9H1D0,…
GO:0015267	channel activity	3.65733e-38	4.03679e-41	266	5438	967	46025	0	0	Q9BXT2, O94759, Q6UVM3, O60359, Q92952, P54710, Q96KK3, Q494W8, Q8IU99, Q6PIU1, Q9NPA1, Q14643, Q96RD7, Q9UBN1, Q99712, P43007, Q8NEC5, O75712, P51172, P48051, P48544, P51674, Q9NR82, Q9UQD0, P51800, P35498, O94778, O14649, Q7Z4N2, Q9NYG8, O60741, Q96PR1, B7ZAQ6, Q9NZM6, Q14003, Q9Y257, P0CG08, Q9HCE9, Q01118, Q9GZU1, Q92806, Q9UI40, Q8N1M1, Q14654, Q9UNX9, Q8WWG9, Q86W47, Q16281, Q9C0H2, P57789,…
GO:0022803	passive transmembrane transporter activity	3.65733e-38	4.03679e-41	266	5438	967	46025	0	0	Q9BXT2, O94759, Q6UVM3, O60359, Q92952, P54710, Q96KK3, Q494W8, Q8IU99, Q6PIU1, Q9NPA1, Q14643, Q96RD7, Q9UBN1, Q99712, P43007, Q8NEC5, O75712, P51172, P48051, P48544, P51674, Q9NR82, Q9UQD0, P51800, P35498, O94778, O14649, Q7Z4N2, Q9NYG8, O60741, Q96PR1, B7ZAQ6, Q9NZM6, Q14003, Q9Y257, P0CG08, Q9HCE9, Q01118, Q9GZU1, Q92806, Q9UI40, Q8N1M1, Q14654, Q9UNX9, Q8WWG9, Q86W47, Q16281, Q9C0H2, P57789,…
GO:0022804	active transmembrane transporter activity	1.03041e-36	1.13732e-39	241	5438	850	46025	0	0	O15375, Q6ZSM3, O15438, Q8WY07, P52569, A6NJY1, Q9Y2W3, O00341, P55011, O15427, Q86VW1, Q6YBV0, Q9Y2C5, Q8MH63, P13866, Q9BZV2, P54710, Q9BY10, P23975, P09131, Q8TCU3, Q01959, Q4ZJI4, O00337, O94911, Q0GE19, Q9UBY0, Q9H9S3, Q96N87, P43005, Q9UKG4, O75110, Q9H7F0, P43007, Q06495, Q8NBS3, Q4G0N8, O95342, P78382, Q52LC2, Q695T7, P48065, P48664, Q6U841, O15440, Q9NRM0, Q92581, P43004, Q9NQ11, Q13621,…
GO:0022838	substrate-specific channel activity	1.60091e-33	1.76701e-36	252	5438	946	46025	0	0	O00180, Q9HCF6, Q4KMQ2, Q9BXT2, O15554, Q92736, Q96FT7, Q9H427, O94759, O60928, Q6UVM3, O60359, Q92952, Q8NCM2, Q9UF02, P54710, Q8TDN2, Q96KK3, Q494W8, Q99572, Q8IU99, Q6PIU1, Q9NPA1, Q14643, Q8NFU1, P62955, Q9NPI9, Q9UGQ2, Q96RD7, Q14500, Q03721, P17658, Q9UBN1, Q99712, P30301, P43007, Q8IZF0, Q8NEC5, Q8NBS3, Q96PH1, O14520, Q9Y5S1, Q14028, P51172, P48051, Q96D31, P48544, P22459, P21817, P51674,…
GO:0015079	potassium ion transmembrane transporter activity	5.15116e-32	5.68561e-35	110	5438	263	46025	0	0	O00180, Q9NPC2, Q92953, Q09428, Q9BQ31, Q7Z418, O15554, Q9H427, Q9H2S1, O60928, Q6UVM3, Q92952, Q8NCM2, Q9UGI6, Q5JUK3, P54710, Q8TDN2, B7U540, P05981, Q96KK3, Q6PIU1, Q9NPA1, Q9UJ96, Q9NPI9, Q16322, P29972, Q14500, P17658, Q03721, Q9NZV8, Q99712, Q9Y691, P48050, A8MYU2, Q9P0L9, P48051, P48544, P22459, Q9Y6H6, Q9NR82, P54707, Q16558, Q9Y2U2, P63252, Q8TDN1, P54709, P51164, O14649, P05023, Q9ULS6,…
GO:0015293	symporter activity	5.45538e-32	6.0214e-35	106	5438	247	46025	0	0	Q9NY91, Q9UN76, O15375, Q6ZSM3, Q9GZV3, Q9Y2W3, O00341, P55011, O15427, P31641, Q969I6, O43868, Q99884, Q6YBV0, Q9Y2C5, Q9Y2D2, P13866, P43003, Q9BY10, P23975, P09131, Q86YT5, P31645, Q01959, O00337, Q0GE19, Q96N87, P43005, Q9UKG4, Q7RTX9, P55017, P48067, P43007, Q06495, Q8NBS3, P53985, Q8N130, P78382, Q8NCK7, P48029, Q695T7, P48065, P48664, Q96EP9, Q9BZW2, Q6U841, Q9NRM0, Q8N697, O15374, P43004,…
GO:0005216	ion channel activity	3.15563e-31	3.48304e-34	245	5438	936	46025	0	0	O00180, Q9HCF6, Q4KMQ2, Q9BXT2, O15554, Q92736, Q96FT7, Q9H427, O94759, O60928, Q6UVM3, O60359, Q92952, Q8NCM2, Q9UF02, P54710, Q8TDN2, Q96KK3, Q494W8, Q99572, Q8IU99, Q6PIU1, Q9NPA1, Q14643, Q8NFU1, P62955, Q9NPI9, Q9UGQ2, Q96RD7, Q14500, Q03721, P17658, Q9UBN1, Q99712, P43007, Q8IZF0, Q8NEC5, Q8NBS3, Q96PH1, Q9Y5S1, Q14028, P51172, P48051, Q96D31, P48544, P22459, P21817, P51674, Q9NR82, Q96QT4,…
GO:0005244	voltage-gated ion channel activity	1.42365e-30	1.57136e-33	138	5438	394	46025	0	0	O00180, Q9BXT2, O60928, Q6UVM3, O60359, Q8NCM2, Q9UF02, Q8TDN2, Q96KK3, Q6PIU1, P62955, Q9NPI9, Q14500, Q9UBN1, P17658, Q03721, Q99712, Q8IZF0, Q8NEC5, P48051, P48544, P22459, P21817, Q9NR82, Q9UQD0, P51800, P35498, O14649, Q9Y698, Q9NYG8, Q9HB15, O60741, Q9H252, Q9P0X4, Q9Y5Y9, Q96PR1, P51787, B7ZAQ6, Q14003, Q9ULD8, Q9Y257, P0CG08, Q9P1Z3, Q01118, Q92806, Q14654, Q9UNX9, Q8TAE7, Q8WWG9, Q9UQ05,…
GO:0022832	voltage-gated channel activity	1.42365e-30	1.57136e-33	138	5438	394	46025	0	0	O00180, Q9BXT2, O60928, Q6UVM3, O60359, Q8NCM2, Q9UF02, Q8TDN2, Q96KK3, Q6PIU1, P62955, Q9NPI9, Q14500, Q9UBN1, P17658, Q03721, Q99712, Q8IZF0, Q8NEC5, P48051, P48544, P22459, P21817, Q9NR82, Q9UQD0, P51800, P35498, O14649, Q9Y698, Q9NYG8, Q9HB15, O60741, Q9H252, Q9P0X4, Q9Y5Y9, Q96PR1, P51787, B7ZAQ6, Q14003, Q9ULD8, Q9Y257, P0CG08, Q9P1Z3, Q01118, Q92806, Q14654, Q9UNX9, Q8TAE7, Q8WWG9, Q9UQ05,…
GO:0015291	secondary active transmembrane transporter activity	1.88115e-29	2.07632e-32	147	5438	445	46025	0	0	O15375, Q6ZSM3, A6NJY1, Q9Y2W3, O00341, P55011, O15427, Q6YBV0, Q9Y2C5, P13866, Q9BZV2, Q9BY10, P23975, P09131, Q01959, Q4ZJI4, O00337, Q0GE19, Q9UBY0, Q96N87, P43005, Q9UKG4, P43007, Q06495, Q8NBS3, Q4G0N8, P78382, Q695T7, P48065, P48664, Q6U841, Q9NRM0, Q92581, P43004, Q13621, Q9Y345, Q96G79, P48066, Q9H2H9, P40879, A6NIM6, Q13183, P50443, Q96Q91, Q8WWT9, O43511, Q96T83, P41440, Q9BS91, Q92911,…
GO:0022890	inorganic cation transmembrane transporter activity	9.58876e-29	1.05836e-31	213	5438	791	46025	0	0	O00180, A6NJY1, O00341, O15554, Q86VW1, Q96FT7, Q9Y2C5, Q9H427, O60928, Q6UVM3, P13866, Q92952, Q8NCM2, P54710, Q8TDN2, P23975, P09131, Q8IUH5, Q96KK3, Q6PIU1, Q9NPA1, Q01959, Q14643, Q4ZJI4, O00337, Q9NPI9, Q9UBY0, Q96N87, P43005, Q9UKG4, Q14500, Q03721, P17658, Q99712, P43007, Q4G0N8, O95342, Q52LC2, Q695T7, P48065, Q96H72, P48664, Q92581, P43004, P48051, P48544, P22459, Q9NR82, P54707, Q9Y345,…
GO:0008194	UDP-glycosyltransferase activity	1.90411e-28	2.10167e-31	90	5438	202	46025	0	0	Q8NHY0, Q8N5D6, Q86X52, Q02742, Q5T4J0, Q10471, Q06430, Q8IZ52, Q6ZMB0, Q9BRB3, Q09328, Q9H1B5, Q86SR1, Q8N4A0, A0PJZ3, Q9NPC4, Q9P2W7, Q49A17, Q7Z7M9, Q8NFS9, O95395, O94766, Q8NES3, P37287, Q8NCW6, Q92935, Q9NY97, Q6ZNI0, O60513, Q76KP1, Q7Z7M8, Q8N428, Q09327, Q92535, Q9UBQ6, P57054, Q86SF2, Q9P2E5, Q92839, Q9P109, Q8IUC8, Q3V5L5, Q9NY28, Q10469, Q8N0V5, Q16739, Q9NPZ5, O60512, Q8TDX6, Q9Y673,…
GO:0005267	potassium channel activity	1.74921e-27	1.93069e-30	96	5438	231	46025	0	0	O00180, Q9NPC2, Q92953, Q09428, Q9BQ31, Q7Z418, O15554, Q9H427, Q9H2S1, O60928, Q6UVM3, Q92952, Q8NCM2, Q9UGI6, Q5JUK3, Q8TDN2, B7U540, P05981, Q96KK3, Q6PIU1, Q9NPA1, Q9UJ96, Q9NPI9, Q16322, P29972, Q14500, P17658, Q03721, Q9NZV8, Q99712, Q9Y691, P48050, A8MYU2, Q9P0L9, P48051, P48544, P22459, Q9Y6H6, Q9NR82, Q16558, Q9Y2U2, P63252, Q8TDN1, O14649, Q9ULS6, Q9NSA2, Q9NYG8, Q9HB15, O60741, Q9NS40,…
GO:0016758	transferase activity, transferring hexosyl groups	4.75634e-24	5.24983e-27	131	5438	414	46025	0	0	Q7Z4J2, Q02742, Q10471, Q9BRB3, Q86SR1, Q8N4A0, P61803, O43286, Q9P2W7, Q49A17, Q7Z7M9, Q9UKY4, O95395, Q9Y2A9, P37287, Q8NCW6, Q92935, Q9NY97, Q6ZNI0, Q76KP1, Q8N428, Q09327, Q9P2E5, Q92839, Q6P4F1, Q8IUC8, Q8N0V5, Q16739, P22083, Q2TAA5, Q9Y672, Q8TDX6, Q9Y673, Q8NCL4, O00219, Q6UX72, Q6L9W6, Q9NRP0, Q8WZA1, Q9Y5Z6, Q00973, Q8N6G5, Q9UNA3, O95461, Q9NS00, Q9UBM8, Q11130, Q9HCQ5, Q96FL9, O96024,…
GO:0022843	voltage-gated cation channel activity	1.4543e-23	1.60519e-26	107	5438	304	46025	0	0	O00180, Q13936, Q9UI33, Q92953, Q9BQ31, Q9BXT2, Q7Z418, O60928, Q6UVM3, O60359, Q8NCM2, Q5JUK3, Q9UF02, Q15858, Q8TDN2, B7U540, Q96KK3, Q6PIU1, P62955, Q8NHX9, Q96D96, Q9UJ96, Q9NPI9, Q16322, Q13698, Q14500, Q9UBN1, P17658, Q03721, Q9NZV8, Q99712, Q01668, P09038, O43497, P48050, Q8NEC5, O60840, A8MYU2, P48051, P48544, Q9Y6H6, P22459, P21817, Q9NR82, Q99250, Q9UQD0, P63252, P35498, Q8TDN1, O14649,…
GO:0015077	monovalent inorganic cation transmembrane transporter activity	2.34043e-23	2.58326e-26	183	5438	693	46025	0	0	O00180, A6NJY1, O00341, O15554, Q96FT7, Q9Y2C5, Q9H427, O60928, Q6UVM3, P13866, Q92952, Q8NCM2, P54710, Q8TDN2, P23975, P09131, Q96KK3, Q6PIU1, Q9NPA1, Q01959, Q4ZJI4, O00337, Q9NPI9, Q9UBY0, Q96N87, P43005, Q9UKG4, Q14500, Q03721, P17658, Q99712, P43007, Q4G0N8, O95342, Q52LC2, Q695T7, P48065, P48664, Q92581, P43004, P48051, P48544, P22459, Q9NR82, P54707, Q9Y345, P48066, P54709, Q9H2H9, P51164,…
GO:0022836	gated channel activity	2.56524e-23	2.83139e-26	184	5438	699	46025	0	0	O00180, Q9BXT2, O15554, Q92736, O60928, Q6UVM3, O60359, Q92952, Q8NCM2, Q9UF02, Q8TDN2, Q96KK3, Q494W8, Q99572, Q6PIU1, Q9NPA1, Q14643, P62955, Q9NPI9, Q14500, Q03721, P17658, Q9UBN1, Q99712, Q8IZF0, Q8NEC5, Q14028, P51172, P48051, Q96D31, P48544, P22459, P21817, Q9NR82, Q9UQD0, Q9NQW8, P51800, P35498, O14649, Q8WXH2, Q9Y698, Q9HB15, Q9NYG8, O60741, Q9H252, Q9P0X4, Q9Y5Y9, P51787, Q96PR1, B7ZAQ6,…
GO:0005249	voltage-gated potassium channel activity	3.31118e-23	3.65473e-26	72	5438	158	46025	0	0	O00180, Q92953, Q9BQ31, Q7Z418, O60928, Q6UVM3, Q8NCM2, Q5JUK3, Q8TDN2, B7U540, Q96KK3, Q6PIU1, Q9UJ96, Q9NPI9, Q16322, Q14500, P17658, Q03721, Q9NZV8, Q99712, P48050, A8MYU2, P48051, P48544, P22459, Q9Y6H6, Q9NR82, P63252, Q8TDN1, O14649, Q9ULS6, Q9NSA2, O60741, Q9NS40, O95069, P48048, Q96L42, Q9H3M0, Q9H252, Q96PR1, P51787, Q14003, Q96RP8, Q9ULD8, Q9Y257, Q9P1Z3, Q9UIX4, Q15842, Q92806, O43525,…
GO:0008376	acetylgalactosaminyltransferase activity	2.32349e-21	2.56455e-24	32	5438	38	46025	0	0	Q8NCL4, Q8NHY0, Q8N5D6, Q86X52, Q10471, Q8IZ52, Q6L9W6, Q86SR1, Q8N4A0, Q8IXK2, Q49A17, Q00973, Q8N6G5, Q7Z7M9, Q8N3T1, Q6IS24, Q8NCW6, Q9HCQ5, Q96FL9, Q76KP1, Q8N428, Q9UBQ6, O75752, Q86SF2, Q14435, Q6P9A2, Q8IUC8, Q96EU7, Q9NY28, P16442, Q70JA7, Q8TDX6
GO:0035586	purinergic receptor activity	1.71447e-19	1.89235e-22	36	5438	51	46025	0	0	P47900, Q9H244, Q9UBL9, P33765, Q8TDS4, P49019, Q93086, P29274, Q99572, Q96G91, Q9BY21, Q9BXC1, Q15391, Q15077, P51582, Q99571, Q13304, P51575, P41231, O00398, P32249, O15547, P29275, Q9BPV8, Q9BXA5, Q86VZ1, Q99677, P30542, O14626, Q96P68, P49685, Q9H1C0, P56373, Q14330, P43657, Q9UPC5
GO:0001614	purinergic nucleotide receptor activity	2.05149e-19	2.26434e-22	32	5438	41	46025	0	0	P47900, Q9H244, Q9UBL9, Q8TDS4, P49019, Q93086, Q99572, Q9BY21, Q96G91, Q9BXC1, Q15391, Q15077, P51582, Q99571, Q13304, P51575, P41231, O00398, P32249, O15547, Q9BPV8, Q9BXA5, Q86VZ1, Q99677, O14626, Q96P68, P49685, Q9H1C0, P56373, Q14330, P43657, Q9UPC5
GO:0016502	nucleotide receptor activity	2.05149e-19	2.26434e-22	32	5438	41	46025	0	0	P47900, Q9H244, Q9UBL9, Q8TDS4, P49019, Q93086, Q99572, Q9BY21, Q96G91, Q9BXC1, Q15391, Q15077, P51582, Q99571, Q13304, P51575, P41231, O00398, P32249, O15547, Q9BPV8, Q9BXA5, Q86VZ1, Q99677, O14626, Q96P68, P49685, Q9H1C0, P56373, Q14330, P43657, Q9UPC5
GO:0008227	G-protein coupled amine receptor activity	4.93595e-19	5.44806e-22	36	5438	52	46025	0	0	P07550, P18825, P50406, P21728, P20309, P08588, P11229, P35348, P21918, P47898, Q9Y5N1, P08913, P30939, Q13639, P28335, P28221, P18089, P14416, P41595, P08172, P25100, P35367, Q96RJ0, P35368, P21917, Q9H3N8, P28566, P08912, P08908, P34969, P28223, P13945, P35462, P08173, P25021, P28222
GO:0008188	neuropeptide receptor activity	1.85446e-18	2.04687e-21	38	5438	59	46025	0	0	P51810, Q6DWJ6, P35346, P32745, P25929, P50391, P30550, Q8TCW9, P47211, P25103, P30872, P28336, Q969F8, O60755, O43614, Q9HB89, Q9GZQ4, P21452, O43603, Q99705, P49146, Q01718, P30874, Q9GZQ6, Q99463, O95665, Q15761, P35372, Q8NFJ6, Q9Y5X5, P32238, P30989, P31391, Q96P65, P32239, P32247, P49683, P29371
GO:0030594	neurotransmitter receptor activity	3.98609e-18	4.39966e-21	50	5438	99	46025	0	0	P51810, Q6DWJ6, P35346, P32745, P25929, P50391, P30550, Q8TCW9, P25103, P47211, P21728, P20309, P11229, P30872, P21918, P28336, Q969F8, O60755, Q96G91, O43614, Q9GZQ4, Q9HB89, P21452, O43603, Q99705, Q01718, P49146, P30874, P14416, P08172, Q9GZQ6, Q99463, O95665, Q15761, Q8NFJ6, P21917, P35372, P32238, Q9Y5X5, P31391, P30989, P08912, Q96P65, P32239, P34969, P49683, P32247, P35462, P29371, P08173
GO:0005342	organic acid transmembrane transporter activity	4.26233e-18	4.70456e-21	75	5438	199	46025	0	0	O75387, Q9UN76, O15375, Q8WY07, P52569, O00341, O15427, Q8N370, P31641, Q8WUX1, Q86VW1, Q969I6, Q9UPY5, Q99884, Q8MH63, P43003, P09131, Q86YT5, Q8TCU3, P30825, P43005, Q07837, P48067, P43007, Q9NYB5, P53985, O95342, P48029, Q695T7, P48065, P48664, Q96EP9, Q8N697, O15374, P43004, Q15758, Q9BXS9, Q9Y345, O76082, P30531, P48066, Q96S37, Q7Z475, Q96QD8, Q7Z2H8, Q9H015, Q9H2H9, O43315, Q9NRX5, Q13183,…
GO:0046943	carboxylic acid transmembrane transporter activity	1.78883e-17	1.97443e-20	72	5438	190	46025	0	0	O75387, Q9UN76, O15375, Q8WY07, P52569, O00341, O15427, Q8N370, Q8WUX1, Q86VW1, Q969I6, Q9UPY5, Q99884, Q8MH63, P43003, P09131, Q86YT5, Q8TCU3, P30825, P43005, Q07837, P48067, P43007, Q9NYB5, P53985, O95342, P48029, Q695T7, P48065, P48664, Q96EP9, Q8N697, O15374, P43004, Q15758, Q9BXS9, Q9Y345, O76082, P30531, P48066, Q7Z475, Q96QD8, Q7Z2H8, Q9H015, Q9H2H9, O43315, Q9NRX5, Q13183, Q8WWT9, P36021,…
GO:0015294	solute:cation symporter activity	7.1922e-16	7.93841e-19	72	5438	201	46025	0	0	Q9UN76, Q9GZV3, O00341, P55011, P31641, O43868, Q99884, Q9Y2C5, Q9Y2D2, P13866, P43003, P23975, P09131, Q86YT5, P31645, Q01959, O00337, Q96N87, P43005, Q9UKG4, P55017, P48067, P43007, Q8NBS3, Q8N130, P78382, P48029, Q695T7, P48065, P48664, Q96EP9, Q9BZW2, Q9NRM0, P43004, Q15758, Q13621, P78381, Q9GZN6, Q9Y345, Q96G79, P30531, P48066, Q9H2H9, Q16348, Q13183, Q9UP95, Q8WUM9, Q8WWT9, Q08357, Q12908,…
GO:0001608	G-protein coupled nucleotide receptor activity	8.11619e-15	8.95827e-18	25	5438	32	46025	0	0	P47900, Q13304, P41231, P32249, O00398, Q9H244, Q9BPV8, Q9BXA5, Q86VZ1, Q99677, O14626, Q96P68, P49685, Q8TDS4, Q9H1C0, P49019, Q9BY21, Q14330, Q96G91, P43657, Q9BXC1, Q15391, Q15077, P51582, Q9UPC5
GO:0045028	G-protein coupled purinergic nucleotide receptor activity	8.11619e-15	8.95827e-18	25	5438	32	46025	0	0	P47900, Q13304, P41231, P32249, O00398, Q9H244, Q9BPV8, Q9BXA5, Q86VZ1, Q99677, O14626, Q96P68, P49685, Q8TDS4, Q9H1C0, P49019, Q9BY21, Q14330, Q96G91, P43657, Q9BXC1, Q15391, Q15077, P51582, Q9UPC5
GO:0005275	amine transmembrane transporter activity	6.41296e-14	7.07832e-17	60	5438	161	46025	0	0	O75387, Q9UN76, Q9H2H9, Q9H015, O43315, Q8WY07, Q9GZV3, P52569, Q9NRX5, O00341, Q8N370, P31641, Q8WUX1, P36021, Q86VW1, Q8WWT9, Q969I6, Q9UPY5, Q99884, Q8MH63, Q9GIP4, Q9NS82, Q8WWI5, Q96BD0, P43003, P82251, P23975, Q8TCU3, P31645, Q01959, Q9H2J7, P30825, P43005, Q07837, O60931, P48067, P43007, Q8IWA5, P48029, P48065, Q695T7, P48664, Q8N697, P43004, Q15758, Q9NVC3, Q9NSD5, Q8TBB6, Q9Y345, Q99624,…
GO:0015081	sodium ion transmembrane transporter activity	8.6344e-14	9.53025e-17	72	5438	217	46025	0	0	Q9UN76, Q9GZV3, O00341, P31641, Q96FT7, O43868, Q99884, Q9Y2C5, P13866, P43003, P54710, P23975, P09131, Q86YT5, P31645, Q01959, O00337, Q9UBY0, Q96N87, P43005, Q9UKG4, P48067, P43007, Q8N130, O95342, P48029, Q695T7, P48065, P48664, Q96EP9, Q9BZW2, Q92581, P43004, Q15758, Q9GZN6, Q9Y345, P30531, P48066, P54709, P51164, Q9H2H9, P05023, Q13183, Q8WUM9, Q8WWT9, Q08357, P14415, Q14940, P50993, Q13733,…
GO:0016757	transferase activity, transferring glycosyl groups	1.55501e-13	1.71634e-16	161	5438	709	46025	0	0	Q7Z4J2, Q02742, Q10471, Q9BRB3, Q86SR1, Q8N4A0, P61803, A0PJZ3, O43286, Q16842, Q9P2W7, Q9UNP4, Q49A17, Q7Z7M9, Q9UKY4, P61647, O95395, Q9Y2A9, P37287, Q8NCW6, Q92935, Q9NY97, Q6ZNI0, Q76KP1, Q6Y288, Q8N428, Q09327, Q9P2E5, Q92839, Q6P4F1, Q9H3H5, Q8IUC8, Q8N0V5, Q9H4F1, Q16739, P22083, Q2TAA5, Q9Y672, Q8TDX6, Q9Y673, Q8NCL4, O00219, Q8N3Y3, Q6UX72, Q6L9W6, Q9NRP0, Q8WZA1, Q9Y5Z6, Q00973, Q8N6G5,…
GO:0004653	polypeptide N-acetylgalactosaminyltransferase activity	2.26198e-12	2.49666e-15	19	5438	22	46025	0	0	Q8NCL4, Q96FL9, Q8N428, Q10471, Q86SR1, Q8N4A0, Q86SF2, Q14435, Q6P9A2, Q8IXK2, Q49A17, Q7Z7M9, Q8IUC8, Q8N3T1, Q96EU7, Q9NY28, Q6IS24, Q8NCW6, Q9HCQ5
GO:0008509	anion transmembrane transporter activity	2.37033e-11	2.61626e-14	87	5438	317	46025	0	0	P35523, O15438, P51801, Q2Y0W8, Q9NQ90, O00341, P55011, Q4KMQ2, Q9Y2C5, O95833, Q92887, P43003, Q8NFU0, Q86YT5, O76090, Q8NFU1, P46721, O15439, P43005, Q9UKG4, P55017, P43007, Q06495, Q75V66, Q8NBS3, Q5XXA6, Q8N130, Q9BZW2, P48664, Q6U841, O15440, P43004, Q15758, Q13621, Q9BXS9, Q7LBE3, Q4U2R8, P51800, Q86WA9, A1A5B4, P40879, Q13183, P51788, Q9UP95, P50443, Q9HCJ1, Q8WUM9, Q96Q91, Q8WWT9, Q08357,…
GO:0008375	acetylglucosaminyltransferase activity	7.21755e-11	7.96639e-14	36	5438	79	46025	0	0	Q02742, Q5T4J0, Q06430, Q6ZMB0, Q9BRB3, Q09328, Q9H1B5, Q9BYG0, Q8WZA1, O43505, Q9UNA3, O95461, Q8NFS9, O95395, Q8NES3, Q9UBM8, P37287, Q92935, Q6ZNI0, Q7Z7M8, Q93063, O43909, O00587, Q09327, Q92535, Q9UBQ6, Q16394, Q9UQ53, P57054, P26572, Q9P109, Q9Y644, Q3V5L5, Q8N0V5, Q10469, Q86Y38
GO:0015171	amino acid transmembrane transporter activity	8.41146e-11	9.28417e-14	50	5438	138	46025	0	0	O75387, Q9UN76, Q9H2H9, Q9H015, Q8WY07, P52569, Q9NRX5, O00341, Q8N370, Q8WUX1, P36021, Q86VW1, Q8WWT9, Q969I6, Q9UPY5, Q99884, Q8MH63, Q9GIP4, Q9NS82, Q96BD0, P43003, P82251, Q8TCU3, Q9H2J7, P30825, P43005, Q07837, O60931, P48067, P43007, P48029, P48065, Q695T7, P48664, Q8N697, P43004, Q15758, Q9NVC3, Q9NSD5, Q8TBB6, Q99624, Q9Y345, Q495M3, O76082, O43246, P48066, P30531, Q7Z475, Q96QD8, Q7Z2H8
GO:0001637	G-protein coupled chemoattractant receptor activity	9.40327e-10	1.03789e-12	24	5438	41	46025	0	0	O00421, P25024, Q13304, P25025, P41597, P51685, P49238, P51686, P32246, P32302, P51679, P49682, O00574, Q16570, Q9NPB9, P25106, P46094, P46092, P51684, P51681, P61073, O00590, P51677, Q99788
GO:0004950	chemokine receptor activity	9.40327e-10	1.03789e-12	24	5438	41	46025	0	0	O00421, P25024, Q13304, P25025, P41597, P51685, P49238, P51686, P32246, P32302, P51679, P49682, O00574, Q16570, Q9NPB9, P25106, P46094, P46092, P51684, P51681, P61073, O00590, P51677, Q99788
GO:0005262	calcium channel activity	1.20744e-09	1.33272e-12	62	5438	205	46025	0	0	Q9H1D0, Q13936, Q7Z4N2, Q15413, P49768, Q8WXH2, Q9HCF6, O95180, Q9Y698, Q14571, Q9BXT2, Q13507, P48995, Q92736, Q9P0X4, O94759, O60359, Q9HBA0, Q01362, Q7RTX7, Q9UF02, Q8NET8, Q9HCX4, Q8IU99, O00555, Q14643, Q7Z2W7, P62955, Q8NHX9, Q9Y210, Q9ULQ1, Q8WXS5, Q9BX84, Q9UGQ2, Q9UI40, O75762, Q96RD7, Q13698, Q9UBN1, P51575, Q01668, P09038, O43497, Q8NEC5, P41595, O60840, Q15878, Q9Y5S1, Q8WXS4, Q13563,…
GO:0008378	galactosyltransferase activity	3.31115e-09	3.65469e-12	27	5438	53	46025	0	0	O60513, O96024, Q7Z7M8, Q6UX72, Q6ZMB0, Q9UBX8, Q96L58, O75752, O43286, Q9NPC4, Q9UBV7, Q9BYG0, Q9P2W7, Q9Y5Z6, Q9UNA3, Q9Y2C3, Q9NS00, Q9Y2A9, Q9C0J1, O60909, P16442, Q8NCR0, A8MXE2, Q9NY97, Q8NFL0, O60512, O43825
GO:0005242	inward rectifier potassium channel activity	5.35964e-09	5.91571e-12	22	5438	37	46025	0	0	Q14500, Q99712, Q9UNX9, P48549, O00180, P48050, P48048, Q9NS40, Q9H252, P78508, O60928, Q9Y257, P48051, B7U540, P48544, Q9NR82, Q92806, Q15842, P63252, Q9NPI9, Q14654, Q12809
GO:0005251	delayed rectifier potassium channel activity	6.6347e-09	7.32307e-12	12	5438	12	46025	0	0	P16389, Q92953, Q96KK3, P22001, Q9BQ31, P15382, O95259, Q9UJ96, Q09470, P22460, P51787, Q12809
GO:0005243	gap junction channel activity	9.75419e-09	1.07662e-11	13	5438	14	46025	0	0	P36382, Q969M2, Q96RD6, P17302, Q9UKL4, Q9NTQ9, O75712, Q96QZ0, P29033, Q5T442, Q9Y6H8, Q96RD7, P08034
GO:0015179	L-amino acid transmembrane transporter activity	2.34508e-08	2.58838e-11	31	5438	72	46025	0	0	O75387, Q07837, Q9H2H9, O60931, Q8WY07, P43007, Q9NRX5, O00341, Q8N370, Q8WWT9, P48065, Q9UPY5, Q99884, Q8MH63, Q9NS82, P48664, Q8N697, Q15758, P43004, P43003, Q9NVC3, P82251, Q9NSD5, Q99624, Q495M3, P30531, P48066, Q9H2J7, P30825, P43005, Q7Z2H8
GO:0015370	solute:sodium symporter activity	3.76115e-08	4.15138e-11	45	5438	135	46025	0	0	Q9UN76, Q9H2H9, Q9GZV3, Q13183, O00341, Q8WUM9, P31641, Q8WWT9, O43868, Q99884, Q12908, Q9HAS3, P13866, P43003, P23975, Q92911, P09131, Q86YT5, P31645, Q01959, O00337, Q9H2J7, Q96N87, P43005, P48067, P43007, Q9Y289, P48029, P31639, P48065, Q695T7, Q96EP9, P48664, Q9UGH3, Q3KNW5, P43004, Q15758, Q9NSD5, Q9UHI7, Q9GZN6, Q14973, Q9Y345, P48066, P53794, P30531
GO:0008527	taste receptor activity	1.77155e-07	1.95535e-10	14	5438	18	46025	0	0	Q9NYW1, Q9P0L9, Q5NUL3, Q9NYW2, Q9NYW0, Q9NYW7, Q9NYV7, Q9NYW4, Q9NYW5, P59537, Q9NYV8, Q9NYW6, Q9NYW3, Q9NYV9
GO:0008028	monocarboxylic acid transmembrane transporter activity	3.73103e-07	4.11813e-10	18	5438	30	46025	0	0	O60669, O15375, O95907, P09131, Q9BXS9, O15427, Q14973, O15403, Q9NYB5, O95342, P53985, P36021, Q9NRA2, Q12908, Q96EP9, Q3KNW5, O15374, Q92959
GO:0015296	anion:cation symporter activity	7.71457e-07	8.51497e-10	27	5438	64	46025	0	0	Q9UKG4, P55017, P43007, Q13183, O00341, P55011, Q9UP95, Q8WUM9, Q8N130, Q08357, Q8WWT9, Q9Y666, Q9Y2C5, Q9BZW2, P48664, O95436, Q15758, P43004, O00476, P43003, Q9BXP2, Q92911, Q13621, Q86YT5, O00624, Q9H2X9, P43005
GO:0022829	wide pore channel activity	2.09304e-06	2.3102e-09	15	5438	23	46025	0	0	P36382, Q969M2, O43315, Q96RD6, P21796, P17302, Q9UKL4, Q9NTQ9, O75712, Q96QZ0, P29033, Q5T442, Q9Y6H8, Q96RD7, P08034
GO:0005548	phospholipid transporter activity	2.23776e-06	2.46993e-09	21	5438	43	46025	0	0	O75110, Q9NRQ2, O94823, O60423, Q8IZY2, Q8NB49, O95477, P78363, O43861, O15162, O60312, P98196, Q9Y2G3, Q8TF62, Q9P241, Q9NTI2, Q9NRY6, P98198, P45844, Q9NRY7, O43520
GO:0016411	acylglycerol O-acyltransferase activity	3.75702e-06	4.14682e-09	13	5438	18	46025	0	0	Q6UWP7, Q96PD6, Q9NRZ5, Q99943, Q96PD7, Q9NRZ7, O15120, Q9NST1, Q9NUQ2, Q6ZWT7, Q3SYC2, O75907, Q86VF5
GO:0000030	mannosyltransferase activity	1.10517e-05	1.21983e-08	15	5438	25	46025	0	0	Q9H3S5, O94777, Q9BT22, Q9UKY4, Q9BV10, Q92521, Q86VD9, Q9H553, Q9H6U8, Q2TAA5, Q9NUD9, Q9BVK2, Q9P2X0, Q92685, Q9Y6A1
GO:0008146	sulfotransferase activity	1.23973e-05	1.36836e-08	36	5438	113	46025	0	0	O43529, Q9H2A9, Q9H3R1, Q8IZP7, P52849, Q658N2, O60704, P52848, Q8IZT8, Q9H3Q3, Q9GZS9, O95803, Q96MM7, O60507, Q9NS84, Q96A11, O60243, Q9GZX3, Q9NPF2, Q7LFX5, Q7LGA3, Q9Y663, O43916, Q99999, Q9Y278, Q8NCH0, Q8NET6, Q9Y662, Q8NCG5, Q96RP7, Q96QI5, Q9NRB3, Q9Y4C5, Q9Y661, Q7LGC8, Q9Y2C2
GO:0004993	serotonin receptor activity	1.45316e-05	1.60393e-08	11	5438	14	46025	0	0	P28221, P28566, P41595, P08908, P34969, Q13639, P30939, P28223, P28335, P47898, P28222
GO:0004982	N-formyl peptide receptor activity	3.42546e-05	3.78086e-08	8	5438	8	46025	0	0	Q9Y5Y4, P25090, O75388, P25089, Q49SQ1, P21462, Q9NSD7, Q8NGA4
GO:0042626	ATPase activity, coupled to transmembrane movement of substances	6.81688e-05	7.52415e-08	67	5438	293	46025	0	0	O14983, O15438, Q4VNC1, Q16720, O94823, Q09428, P23634, P20020, Q92887, Q9NP78, P54710, O60312, Q01814, O94911, P45844, Q4VNC0, O15439, O75110, Q9H7F0, P16615, O95342, Q52LC2, Q9UNQ0, Q9BZC7, O15440, O95255, P78363, O43861, P33527, Q9NQ11, Q04656, Q9HD20, P54707, P54709, P51164, O60706, Q99758, Q2M3G0, P05023, P14415, O15342, P50993, Q13733, P35670, O60423, Q8NB49, P98196, Q8TF62, Q9NTI2, Q03519,…
GO:0015144	carbohydrate transmembrane transporter activity	0.000100392	1.10808e-07	24	5438	64	46025	0	0	Q969S0, P11169, Q9Y2W3, Q8NBS3, Q8TDB8, P78382, P31639, Q9NRA2, Q9NTN3, Q9NRM0, Q76EJ3, Q9Y2D2, P13866, P22732, Q9BRV3, Q9BS91, P11168, P11166, P78381, Q9UGQ3, Q9NY64, O43826, Q96G79, P78383
GO:0043492	ATPase activity, coupled to movement of substances	0.000117254	1.2942e-07	67	5438	297	46025	0	0	O14983, O15438, Q4VNC1, Q16720, O94823, Q09428, P23634, P20020, Q92887, Q9NP78, P54710, O60312, Q01814, O94911, P45844, Q4VNC0, O15439, O75110, Q9H7F0, P16615, O95342, Q52LC2, Q9UNQ0, Q9BZC7, O15440, O95255, P78363, O43861, P33527, Q9NQ11, Q04656, Q9HD20, P54707, P54709, P51164, O60706, Q99758, Q2M3G0, P05023, P14415, O15342, P50993, Q13733, P35670, O60423, Q8NB49, P98196, Q8TF62, Q9NTI2, Q03519,…
GO:0005272	sodium channel activity	0.000166368	1.83629e-07	25	5438	70	46025	0	0	Q16515, Q9UI33, Q8IZF0, Q8NBS3, Q9Y3Q4, Q96FT7, O60741, O94759, P51172, Q9Y5Y9, Q9P0L9, Q13563, Q15858, Q9UL51, Q9P1Z3, Q9UHC3, Q99250, Q14524, Q01118, Q9UQD0, P78348, P35499, Q9NY37, P35498, Q9NY46
GO:0015399	primary active transmembrane transporter activity	0.000169506	1.87093e-07	70	5438	318	46025	0	0	O14983, O15438, Q4VNC1, Q16720, O94823, Q09428, P23634, P20020, Q92887, Q9NP78, P54710, O60312, Q01814, O94911, P45844, Q4VNC0, Q9H9S3, O15439, O75110, Q9H7F0, P16615, O95342, Q52LC2, Q9UNQ0, Q9BZC7, O15440, O95255, P78363, O43861, P33527, Q9NQ11, Q04656, Q9HD20, P54707, P54709, P51164, O60706, Q99758, Q2M3G0, P05023, P14415, O15342, P50993, Q13733, P35670, O60423, Q8NB49, P98196, Q8TF62, Q03519,…
GO:0015405	P-P-bond-hydrolysis-driven transmembrane transporter activity	0.000169506	1.87093e-07	70	5438	318	46025	0	0	O14983, O15438, Q4VNC1, Q16720, O94823, Q09428, P23634, P20020, Q92887, Q9NP78, P54710, O60312, Q01814, O94911, P45844, Q4VNC0, Q9H9S3, O15439, O75110, Q9H7F0, P16615, O95342, Q52LC2, Q9UNQ0, Q9BZC7, O15440, O95255, P78363, O43861, P33527, Q9NQ11, Q04656, Q9HD20, P54707, P54709, P51164, O60706, Q99758, Q2M3G0, P05023, P14415, O15342, P50993, Q13733, P35670, O60423, Q8NB49, P98196, Q8TF62, Q03519,…
GO:0004935	adrenergic receptor activity	0.000177632	1.96062e-07	9	5438	11	46025	0	0	P18089, P07550, P08913, P18825, P25100, P35368, P08588, P13945, P35348
GO:0035240	dopamine binding	0.000177632	1.96062e-07	9	5438	11	46025	0	0	P51810, P21728, P35462, P08588, P21918, P14416, P07550, P21917, Q01959
GO:0015103	inorganic anion transmembrane transporter activity	0.000190248	2.09987e-07	32	5438	104	46025	0	0	Q9UKG4, Q9H2B4, P55017, P40879, Q06495, Q8NBS3, P55011, P04920, Q9HCJ1, P50443, Q9UP95, Q8WUM9, Q8N130, Q14916, Q08357, Q9Y666, Q9Y2C5, O43511, Q9BZW2, P02730, O95436, O00476, Q9BXP2, Q92911, Q13621, Q9BXS9, O00624, Q96RN1, Q9H2X9, Q7LBE3, P58743, Q86WA9
GO:0005343	organic acid:sodium symporter activity	0.000197244	2.17708e-07	24	5438	66	46025	0	0	Q9H2H9, P48067, P43007, Q13183, O00341, P31641, Q8WWT9, P48065, P48664, Q12908, Q96EP9, Q3KNW5, Q15758, P43004, P43003, Q9NSD5, P09131, Q86YT5, Q14973, Q9Y345, P48066, P30531, Q9H2J7, P43005
GO:0046920	alpha-(1->3)-fucosyltransferase activity	0.000275955	3.04586e-07	8	5438	9	46025	0	0	P51993, Q9Y231, Q6P4F1, P21217, P22083, Q11130, Q11128, Q495W5
GO:0016409	palmitoyltransferase activity	0.000408785	4.51197e-07	14	5438	27	46025	0	0	Q9NUE0, Q8NFR3, Q8IUH5, O15270, Q96MV8, Q9NYG2, Q9NUV7, Q8WTX9, Q5VTY9, O15269, Q9UIJ5, Q8IUH4, Q969W0, Q8IVQ6
GO:0005254	chloride channel activity	0.0004923	5.43378e-07	32	5438	108	46025	0	0	P35523, P51801, A1A5B4, P51788, Q9NQ90, Q4KMQ2, O95833, Q9NW15, Q8WZ55, Q8NFU0, O76090, Q8NFU1, Q9HCE9, Q96RN1, Q9GZQ4, O15247, Q8N1M1, O15439, P43007, Q75V66, Q32M45, Q9C0H2, Q9BYT9, P51795, Q5XXA6, P51797, P51798, Q13563, Q9BSA4, Q9H313, P51800, Q96NY7
GO:0015662	ATPase activity, coupled to transmembrane movement of ions, phosphorylative mechanism	0.000550873	6.08028e-07	40	5438	151	46025	0	0	P54709, P51164, O14983, P05023, Q4VNC1, Q16720, O94823, P14415, Q13733, P50993, P35670, O60423, P23634, P20020, Q8NB49, P54710, O60312, Q8TF62, P98196, Q01814, Q9NTI2, P98198, O43520, Q4VNC0, O75110, Q9H7F0, P16615, P20648, O95342, O75185, P98194, O43861, Q9NQ11, Q9Y2G3, P05026, Q9P241, Q04656, Q9HD20, P54707, P13637
GO:0016820	hydrolase activity, acting on acid anhydrides, catalyzing transmembrane movement of substances	0.000615434	6.79287e-07	67	5438	310	46025	0	0	O14983, O15438, Q4VNC1, Q16720, O94823, Q09428, P23634, P20020, Q92887, Q9NP78, P54710, O60312, Q01814, O94911, P45844, Q4VNC0, O15439, O75110, Q9H7F0, P16615, O95342, Q52LC2, Q9UNQ0, Q9BZC7, O15440, O95255, P78363, O43861, P33527, Q9NQ11, Q04656, Q9HD20, P54707, P54709, P51164, O60706, Q99758, Q2M3G0, P05023, P14415, O15342, P50993, Q13733, P35670, O60423, Q8NB49, P98196, Q8TF62, Q9NTI2, Q03519,…
GO:0072349	modified amino acid transmembrane transporter activity	0.000635262	7.01172e-07	9	5438	12	46025	0	0	Q07837, Q96BD0, O60931, Q9NVC3, P82251, P43007, P48029, P36021, Q9UPY5
GO:0004012	phospholipid-translocating ATPase activity	0.000728293	8.03856e-07	14	5438	28	46025	0	0	O75110, Q8NB49, P78363, O43861, O60312, Q8TF62, Q9Y2G3, P98196, Q9P241, O94823, Q9NTI2, P98198, O60423, O43520
GO:0043178	alcohol binding	0.000735369	8.11666e-07	22	5438	61	46025	0	0	P51810, O14735, P18089, P47775, P14416, P07550, P18825, P21728, Q13507, P48995, Q8TDV5, P08588, P21918, P21917, Q9UBN4, Q9UL62, Q01959, P08913, Q9Y210, P35462, P13945, Q14573
GO:0016493	C-C chemokine receptor activity	0.000805401	8.88963e-07	11	5438	18	46025	0	0	P41597, Q9NPB9, P46092, P51684, P51681, P51685, O00590, P51686, P51677, P32246, P51679
GO:0034483	heparan sulfate sulfotransferase activity	0.000805401	8.88963e-07	11	5438	18	46025	0	0	Q9H3R1, O95803, P52849, Q9Y662, Q96QI5, Q9Y661, Q7LGA3, Q8IZT8, Q9Y663, P52848, Q9Y278
GO:0005319	lipid transporter activity	0.000821121	9.06315e-07	30	5438	100	46025	0	0	O75110, Q9NRQ2, Q9Y2P5, Q6PCB7, Q9H221, Q9H222, O14975, O94823, Q96AA3, O60423, Q8IZY2, Q8NB49, O95477, P78363, O15162, O43861, Q9H172, O60312, Q8TF62, P98196, Q9Y2G3, Q9P241, Q9NTI2, Q9NRY6, P98198, P45844, Q6P1M0, Q9NRY7, O43520, Q92959
GO:0035250	UDP-galactosyltransferase activity	0.000847555	9.35492e-07	15	5438	32	46025	0	0	O60513, O96024, Q9Y5Z6, Q9P2W7, Q9Y2C3, Q9UBX8, Q96L58, O75752, O60909, P16442, Q9NPC4, Q9NY97, Q9UBV7, O60512, O43825
GO:0015271	outward rectifier potassium channel activity	0.00123526	1.36342e-06	8	5438	10	46025	0	0	Q9NZV8, P16389, P22001, Q7Z418, Q9UK17, O95069, P22460, P51787
GO:0042923	neuropeptide binding	0.00123526	1.36342e-06	8	5438	10	46025	0	0	Q96LB1, P47211, P32245, P30550, P41968, Q9GZQ4, O43603, Q969F8
GO:0015175	neutral amino acid transmembrane transporter activity	0.00127102	1.4029e-06	18	5438	45	46025	0	0	O75387, Q9H2H9, P48067, P43007, Q9NRX5, Q8WUX1, Q695T7, Q9UPY5, Q99884, Q9NS82, Q15758, P82251, Q9NVC3, Q9Y345, Q99624, Q495M3, Q9H2J7, Q7Z2H8
GO:0016782	transferase activity, transferring sulfur-containing groups	0.00136813	1.51007e-06	36	5438	134	46025	0	0	O43529, Q9H2A9, Q9H3R1, Q8IZP7, P52849, Q658N2, O60704, P52848, Q8IZT8, Q9H3Q3, Q9GZS9, O95803, Q96MM7, O60507, Q9NS84, Q96A11, O60243, Q9GZX3, Q9NPF2, Q7LFX5, Q7LGA3, Q9Y663, O43916, Q99999, Q9Y278, Q8NCH0, Q8NET6, Q9Y662, Q8NCG5, Q96RP7, Q96QI5, Q9NRB3, Q9Y4C5, Q9Y661, Q7LGC8, Q9Y2C2
GO:0015459	potassium channel regulator activity	0.00138367	1.52723e-06	15	5438	33	46025	0	0	Q14500, Q9Y691, Q9Y6J6, O60706, Q9Y6H6, P14416, P07550, Q96KK3, Q6PIU1, Q9NPA1, Q9BQ31, P15382, Q16558, P21917, P22460
GO:0009881	photoreceptor activity	0.00193702	2.138e-06	10	5438	16	46025	0	0	P47804, O14718, Q9UHM6, Q6U736, P04000, P03999, P04001, P08100, Q9GZR5, Q9H1Y3
GO:0005436	sodium:phosphate symporter activity	0.00208219	2.29822e-06	7	5438	8	46025	0	0	Q8WUM9, Q8N130, O00476, Q08357, Q9Y2C5, O95436, O00624
GO:0005217	intracellular ligand-gated ion channel activity	0.00217437	2.39997e-06	16	5438	38	46025	0	0	Q15413, Q14571, Q9Y3Q4, Q92736, Q14028, Q8IV77, Q13563, P21817, Q14643, Q8NHX9, Q9NQW8, Q9ULQ1, Q16322, Q14573, Q16280, P29972
GO:0015279	store-operated calcium channel activity	0.00245892	2.71404e-06	6	5438	6	46025	0	0	Q9UBN4, Q13507, P48995, Q9Y210, Q96D31, Q9UL62
GO:0016503	pheromone receptor activity	0.00245892	2.71404e-06	6	5438	6	46025	0	0	Q8TDU5, Q7Z5H5, Q9BXE9, Q8NFZ6, Q9GZP7, Q7Z5H4
GO:0050656	3'-phosphoadenosine 5'-phosphosulfate binding	0.00245892	2.71404e-06	6	5438	6	46025	0	0	Q96A11, Q96RP7, Q9NRB3, Q8IZT8, P22413, Q7LFX5
GO:0051379	epinephrine binding	0.00245892	2.71404e-06	6	5438	6	46025	0	0	P18825, P08913, P18089, P13945, P08588, P07550
GO:0005253	anion channel activity	0.00316711	3.4957e-06	35	5438	133	46025	0	0	P35523, P51801, A1A5B4, P51788, Q9NQ90, Q4KMQ2, O95833, B7ZAQ6, Q9NW15, Q8WZ55, P21796, Q8NFU0, O76090, Q8NFU1, Q9HCE9, Q96RN1, Q9GZQ4, O15247, Q8N1M1, O15439, P43007, Q75V66, Q32M45, Q9C0H2, P51795, Q9BYT9, Q5XXA6, P51797, P51798, Q13563, Q9BSA4, O00476, Q9H313, P51800, Q96NY7
GO:0008374	O-acyltransferase activity	0.00353538	3.90218e-06	23	5438	71	46025	0	0	Q58HT5, Q99943, Q96PD7, Q6E213, Q9NST1, O95237, Q6ZWT7, P35610, O75907, Q9NRZ5, Q96PD6, Q6UWP7, Q8NF37, Q96T53, Q9NRZ7, Q7L5N7, O15120, Q9NUQ2, Q6P1A2, O75908, Q3SYC2, Q86VF5, Q53EU6
GO:0015174	basic amino acid transmembrane transporter activity	0.0040556	4.47638e-06	8	5438	11	46025	0	0	Q07837, Q9NVC3, Q8WY07, P52569, Q99624, O43246, P30825, Q8N697
GO:0019956	chemokine binding	0.0040556	4.47638e-06	8	5438	11	46025	0	0	P49682, P25024, P32246, P25025, Q04941, Q16570, P51681, O00590
GO:0003841	1-acylglycerol-3-phosphate O-acyltransferase activity	0.008404	9.27594e-06	7	5438	9	46025	0	0	Q6UWP7, Q9NUQ2, Q9NRZ5, Q99943, Q6ZWT7, Q9NRZ7, O15120
GO:0004931	extracellular ATP-gated cation channel activity	0.008404	9.27594e-06	7	5438	9	46025	0	0	Q9UBL9, P51575, Q93086, Q99572, O15547, Q99571, P56373
GO:0017169	CDP-alcohol phosphatidyltransferase activity	0.008404	9.27594e-06	7	5438	9	46025	0	0	Q8WUD6, O14735, Q07326, Q9Y6K0, Q9C0D9, Q9BVG9, Q92903
GO:0035381	ATP-gated ion channel activity	0.008404	9.27594e-06	7	5438	9	46025	0	0	Q9UBL9, P51575, Q93086, Q99572, O15547, Q99571, P56373
GO:0015297	antiporter activity	0.00860641	9.49935e-06	37	5438	150	46025	0	0	Q9H015, Q86VL8, Q2Y0W8, A6NJY1, P40879, Q96Q91, Q14940, Q9UPY5, P02730, Q96T83, P48764, O60721, Q4ZJI4, Q96RN1, Q9NSA0, Q9UI40, Q9UBY0, Q96FL8, Q8NBS3, P04920, P51795, Q4G0N8, Q8NG04, P51797, P19634, Q6U841, Q92581, P51798, Q5TAH2, P48751, Q9BXS9, Q99624, Q9Y2E8, Q4U2R8, Q7LBE3, P49279, Q86WA9
GO:0051119	sugar transmembrane transporter activity	0.00915515	1.0105e-05	20	5438	60	46025	0	0	P11169, Q9Y2W3, Q8NBS3, Q8TDB8, P78382, P31639, Q9NRA2, Q9NRM0, Q9Y2D2, P13866, P22732, Q9BRV3, Q9BS91, P11168, P11166, P78381, Q9UGQ3, Q9NY64, O43826, Q96G79
